# Supplementary material for: SNiPer: Improved SNP genotype calling for Affymetrix 10K GeneChip microarray data
Source: BMC Genomics. 2005 Oct 31;6:149. doi: 10.1186/1471-2164-6-149 (PMC1280925; doi:10.1186/1471-2164-6-149)
Supplement: Additional File 1 — SNP identifiers and their observed No Call Rates. [file 1471-2164-6-149-S1.xls]

## Sheet: Sheet1
SNP ID	Chromosome	Physical Position	% No Call	RANK
SNP_A-1513385	6	150323732	90.9283	1
SNP_A-1510986	6	150323917	84.1772	2
SNP_A-1606312	19	47046784	82.173	3
SNP_A-1606333	19	57032873	75.8439	4
SNP_A-1518037	3	183925601	70.9916	5
SNP_A-1516494	3	103075501	68.4599	6
SNP_A-1606275	19	56763284	66.3502	7
SNP_A-1606270	19	39375875	65.6118	8
SNP_A-1606313	19	6779040	62.7637	9
SNP_A-1517936	6	144915773	62.0253	10
SNP_A-1510417	13	28931133	61.2869	11
SNP_A-1517236	2	107084822	60.7595	12
SNP_A-1513739	1	186951100	60.5485	13
SNP_A-1507442	5	116308568	60.443	14
SNP_A-1606357	X	2812038	60.2321	15
SNP_A-1511328	7	28287883	58.6498	16
SNP_A-1507970	5	126944650	58.5443	17
SNP_A-1510875	13	102847454	58.2278	18
SNP_A-1514851	13	68745453	58.1224	19
SNP_A-1516428	10	129166693	58.0169	20
SNP_A-1517420	17	51617558	57.8059	21
SNP_A-1606300	19	52977975	57.5949	22
SNP_A-1511839	10	84963767	57.384	23
SNP_A-1515002	X	137427267	57.2785	24
SNP_A-1519429	9	2931418	56.6456	25
SNP_A-1510943	4	127900113	56.4346	26
SNP_A-1511182	5	166470557	56.3291	27
SNP_A-1517694	8	124701248	56.2236	28
SNP_A-1510976	2	108159023	56.0127	29
SNP_A-1515502	4	180251647	55.6962	30
SNP_A-1515525	2	36737897	55.6962	31
SNP_A-1512199	9	120541270	55.3797	32
SNP_A-1507710	3	6109836	55.3797	33
SNP_A-1507602	1	231537249	54.9578	34
SNP_A-1519098	4	14753667	54.9578	35
SNP_A-1517950	1	61007862	54.6414	36
SNP_A-1513942	6	40849835	54.5359	37
SNP_A-1518084	X	33340319	54.4304	38
SNP_A-1517558	X	142747007	54.4304	39
SNP_A-1513206	X	129936880	54.4304	40
SNP_A-1606282	19	43186344	54.4304	41
SNP_A-1508169	10	19007099	54.3249	42
SNP_A-1606332	19	36006096	54.3249	43
SNP_A-1518485	1	86083867	54.1139	44
SNP_A-1515488	10	92087530	54.1139	45
SNP_A-1512753	1	113193354	53.903	46
SNP_A-1510223	12	16214806	53.7975	47
SNP_A-1509108	22	24639088	53.692	48
SNP_A-1519696	1	185792913	53.5865	49
SNP_A-1511485	5	57816476	53.27	50
SNP_A-1513794	3	163175132	53.27	51
SNP_A-1511486	2	55537554	52.8481	52
SNP_A-1514324	10	68180908	52.8481	53
SNP_A-1512447	3	105664144	52.6371	54
SNP_A-1511615	2	56421572	52.5316	55
SNP_A-1508415	10	16236817	52.3207	56
SNP_A-1516502	2	229365275	52.2152	57
SNP_A-1518602	21	29042635	52.0042	58
SNP_A-1515342	8	6463312	52.0042	59
SNP_A-1518110	6	29100172	52.0042	60
SNP_A-1513746	3	163175242	51.7932	61
SNP_A-1514941	1	225425162	51.5823	62
SNP_A-1519373	4	34768677	51.4768	63
SNP_A-1509646	2	149300883	51.3713	64
SNP_A-1511344	10	4007441	51.1603	65
SNP_A-1511743	8	56278647	51.0549	66
SNP_A-1517520	9	14830299	50.9494	67
SNP_A-1606297	19	6636304	50.9494	68
SNP_A-1515034		0	50.8439	69
SNP_A-1507948	20	1405480	50.8439	70
SNP_A-1517757	6	58663679	50.7384	71
SNP_A-1514752	1	98392290	50.3165	72
SNP_A-1511033	2	181091718	50.3165	73
SNP_A-1516544	9	30738943	50.3165	74
SNP_A-1512437	9	35099949	50.211	75
SNP_A-1517120	1	238987915	49.8945	76
SNP_A-1518549	5	40962166	49.8945	77
SNP_A-1516834	4	94868967	49.789	78
SNP_A-1516148	5	52744514	49.6835	79
SNP_A-1513726	4	102441305	49.2616	80
SNP_A-1519211	12	36694832	49.2616	81
SNP_A-1512599	7	37605727	48.8397	82
SNP_A-1508166	4	177246433	48.8397	83
SNP_A-1507338	12	21891130	48.7342	84
SNP_A-1509221	12	51166274	48.7342	85
SNP_A-1511633	2	107292804	48.7342	86
SNP_A-1509215	4	122208497	48.6287	87
SNP_A-1519365	10	77808089	48.5232	88
SNP_A-1509816	16	61676122	48.5232	89
SNP_A-1518685	2	54329587	48.4177	90
SNP_A-1516663	13	73470760	48.4177	91
SNP_A-1519579	11	100054500	48.3122	92
SNP_A-1516804	2	50189273	48.2068	93
SNP_A-1512369	6	54493214	48.2068	94
SNP_A-1515406	5	89187002	48.2068	95
SNP_A-1510828	14	86475818	48.1013	96
SNP_A-1510225	5	9498199	47.9958	97
SNP_A-1511022	10	6194349	47.3629	98
SNP_A-1515161	12	28961846	47.3629	99
SNP_A-1514690	3	165492901	47.2574	100
SNP_A-1513614	7	119023707	47.2574	101
SNP_A-1513549	10	112954887	47.1519	102
SNP_A-1514805	5	143158554	46.9409	103
SNP_A-1519179	13	51774775	46.8354	104
SNP_A-1517827	2	36550194	46.6245	105
SNP_A-1507670	2	66618307	46.308	106
SNP_A-1513606	13	64020692	46.308	107
SNP_A-1507914	X	95513496	45.9916	108
SNP_A-1508706	13	28541369	45.9916	109
SNP_A-1512922	15	57859135	45.9916	110
SNP_A-1515126	4	66807059	45.9916	111
SNP_A-1517446	7	126899161	45.9916	112
SNP_A-1515477	18	61180113	45.5696	113
SNP_A-1518175	14	72368176	45.5696	114
SNP_A-1513935	13	82708174	45.5696	115
SNP_A-1510258	9	88178873	45.5696	116
SNP_A-1511430	17	64820537	45.3586	117
SNP_A-1516801	4	398952	45.2532	118
SNP_A-1517387	2	13101959	45.2532	119
SNP_A-1517372	4	190704121	45.1477	120
SNP_A-1509789	1	212567877	45.0422	121
SNP_A-1516400	1	168784428	45.0422	122
SNP_A-1518014	13	35971816	44.9367	123
SNP_A-1510526	2	175461609	44.9367	124
SNP_A-1509690	3	22460867	44.9367	125
SNP_A-1510457	13	89171322	44.9367	126
SNP_A-1514487	18	26405924	44.9367	127
SNP_A-1509576	7	12737127	44.9367	128
SNP_A-1511472	16	71585716	44.8312	129
SNP_A-1517742	16	74653137	44.7257	130
SNP_A-1512541	4	35876807	44.7257	131
SNP_A-1515303	14	38741140	44.7257	132
SNP_A-1515036	18	66651118	44.7257	133
SNP_A-1518043	5	121699616	44.6203	134
SNP_A-1519462	14	67204999	44.6203	135
SNP_A-1508000	2	37890595	44.6203	136
SNP_A-1510674	18	34991023	44.6203	137
SNP_A-1514060	1	242481793	44.6203	138
SNP_A-1519532	11	130022380	44.5148	139
SNP_A-1606326	19	46844069	44.5148	140
SNP_A-1516561	1	184206234	44.5148	141
SNP_A-1516223	15	99604449	44.4093	142
SNP_A-1518100	9	102534400	44.4093	143
SNP_A-1512273	4	142677471	44.4093	144
SNP_A-1508901	4	155878497	44.4093	145
SNP_A-1510235	1	186367661	44.4093	146
SNP_A-1507527	1	169378380	44.4093	147
SNP_A-1513599	8	4948992	44.3038	148
SNP_A-1519700	12	105919394	44.3038	149
SNP_A-1512946	11	89627601	44.3038	150
SNP_A-1518369	17	60350346	44.1983	151
SNP_A-1518782	3	158787185	44.0928	152
SNP_A-1508794	2	10969679	44.0928	153
SNP_A-1519712	4	116624924	43.8819	154
SNP_A-1518180	11	27811955	43.8819	155
SNP_A-1606348	19	59489660	43.8819	156
SNP_A-1518199	2	165511242	43.7764	157
SNP_A-1508790	6	143698594	43.6709	158
SNP_A-1518605	3	51868078	43.6709	159
SNP_A-1511431	14	83367918	43.6709	160
SNP_A-1510721	1	164591002	43.5654	161
SNP_A-1519049	1	94157911	43.5654	162
SNP_A-1515121	4	79792659	43.5654	163
SNP_A-1510066	12	49329157	43.4599	164
SNP_A-1519249	6	106019034	43.3544	165
SNP_A-1510262	12	27495702	43.3544	166
SNP_A-1511266	4	63757379	43.2489	167
SNP_A-1507387	3	153098992	43.2489	168
SNP_A-1511149	2	105025980	43.2489	169
SNP_A-1508215	12	119660537	43.038	170
SNP_A-1508372	10	64046400	42.9325	171
SNP_A-1519568	5	11661268	42.9325	172
SNP_A-1515147	12	69383756	42.827	173
SNP_A-1515856	18	56795815	42.827	174
SNP_A-1514156	2	15540722	42.827	175
SNP_A-1515289	22	14967275	42.827	176
SNP_A-1512758	19	42157254	42.7215	177
SNP_A-1511649	10	128756300	42.616	178
SNP_A-1516714	6	110891818	42.5105	179
SNP_A-1516965	5	163552299	42.5105	180
SNP_A-1606360	X_par	1920781	42.4051	181
SNP_A-1510856	1	185301241	42.1941	182
SNP_A-1510514	2	212573799	42.1941	183
SNP_A-1519082	6	108529040	41.9831	184
SNP_A-1513116	2	212656947	41.9831	185
SNP_A-1515277	12	78198239	41.9831	186
SNP_A-1515803	4	9934778	41.8776	187
SNP_A-1513154		0	41.8776	188
SNP_A-1517751	6	78222789	41.8776	189
SNP_A-1508917	1	148844186	41.7722	190
SNP_A-1517226	1	15030973	41.6667	191
SNP_A-1513183		0	41.6667	192
SNP_A-1511196	1	233794031	41.3502	193
SNP_A-1517464	5	107756840	41.3502	194
SNP_A-1512188	6	163829542	41.2447	195
SNP_A-1510314	6	8201963	41.2447	196
SNP_A-1511801	12	41213598	41.2447	197
SNP_A-1507639	21	46046416	41.1392	198
SNP_A-1508852	3	17215406	41.0338	199
SNP_A-1514730	3	161942108	41.0338	200
SNP_A-1511039	1	187876559	40.9283	201
SNP_A-1514986	9	113455817	40.9283	202
SNP_A-1510984	8	4881957	40.9283	203
SNP_A-1512813	5	152640832	40.8228	204
SNP_A-1510630	9	1493356	40.8228	205
SNP_A-1515523	1	189612012	40.8228	206
SNP_A-1508792	3	68536652	40.7173	207
SNP_A-1515309	13	34960585	40.7173	208
SNP_A-1518551	12	60507564	40.5063	209
SNP_A-1507523	14	51206761	40.5063	210
SNP_A-1519747	8	77836668	40.5063	211
SNP_A-1507695	11	23549695	40.5063	212
SNP_A-1518250	2	165511364	40.4008	213
SNP_A-1516686	6	131173668	40.4008	214
SNP_A-1516845	3	4001680	40.1899	215
SNP_A-1519538	16	54882301	40.1899	216
SNP_A-1508253	X	109066277	40.1899	217
SNP_A-1606307	19	61064517	39.9789	218
SNP_A-1514970	10	61893277	39.7679	219
SNP_A-1517485	9	25953989	39.6624	220
SNP_A-1514468	15	25627150	39.6624	221
SNP_A-1516184	13	61560279	39.6624	222
SNP_A-1515201	10	57575225	39.6624	223
SNP_A-1509128	6	83033151	39.557	224
SNP_A-1518946	7	18696402	39.557	225
SNP_A-1513525	13	67449853	39.557	226
SNP_A-1516006	18	52258575	39.557	227
SNP_A-1516998	4	17429483	39.557	228
SNP_A-1511489	4	80080803	39.4515	229
SNP_A-1511644	13	36425010	39.346	230
SNP_A-1511662	12	19971727	39.346	231
SNP_A-1507420	7	40012861	39.2405	232
SNP_A-1512341	11	60198251	39.2405	233
SNP_A-1519285	5	115397964	39.2405	234
SNP_A-1511315	6	154089980	39.135	235
SNP_A-1512777	5	67367964	39.0295	236
SNP_A-1513494	6	145411470	39.0295	237
SNP_A-1517307	6	142902631	38.9241	238
SNP_A-1513144	13	74098943	38.9241	239
SNP_A-1519652	2	225450026	38.9241	240
SNP_A-1507746	3	45671579	38.8186	241
SNP_A-1516725	5	161295991	38.7131	242
SNP_A-1518989	22	42341971	38.7131	243
SNP_A-1512294	14	61777560	38.6076	244
SNP_A-1509623	5	41170573	38.6076	245
SNP_A-1512103	11	5224885	38.5021	246
SNP_A-1508237	10	12938447	38.3966	247
SNP_A-1507584	17	60853948	38.1857	248
SNP_A-1507663	4	127332000	38.1857	249
SNP_A-1512587	1	239239518	38.0802	250
SNP_A-1515078	6	84107615	37.9747	251
SNP_A-1511755	1	66125989	37.9747	252
SNP_A-1510859	7	46494900	37.9747	253
SNP_A-1518791	3	88673673	37.9747	254
SNP_A-1508518	8	75872813	37.8692	255
SNP_A-1511586	2	73349403	37.8692	256
SNP_A-1514061	7	7235855	37.8692	257
SNP_A-1514999	3	39426369	37.7637	258
SNP_A-1517139	18	60610673	37.6582	259
SNP_A-1507655	8	115719799	37.6582	260
SNP_A-1509333	5	57446717	37.4473	261
SNP_A-1507990	3	101107912	37.4473	262
SNP_A-1515390	7	57266979	37.4473	263
SNP_A-1517000	3	179162680	37.3418	264
SNP_A-1509950	21	24135590	37.3418	265
SNP_A-1511146	1	196935207	37.2363	266
SNP_A-1511401	2	181416754	37.2363	267
SNP_A-1513859	4	183950551	37.1308	268
SNP_A-1515536	4	154533567	37.1308	269
SNP_A-1508439	1	99517722	37.1308	270
SNP_A-1512800	6	150798538	37.1308	271
SNP_A-1606271	19	58837765	37.1308	272
SNP_A-1516608	13	56497514	37.0253	273
SNP_A-1507431	2	71380993	37.0253	274
SNP_A-1509137	7	83565801	36.9198	275
SNP_A-1512893	1	224316977	36.9198	276
SNP_A-1509743	18	64668497	36.9198	277
SNP_A-1516350	5	54455351	36.8143	278
SNP_A-1517938	19	57869570	36.8143	279
SNP_A-1510633	5	81635550	36.7089	280
SNP_A-1519654	1	65939015	36.6034	281
SNP_A-1511368	11	28954765	36.6034	282
SNP_A-1517246	10	96239656	36.6034	283
SNP_A-1509899	1	34462324	36.4979	284
SNP_A-1516385	8	56934050	36.4979	285
SNP_A-1515217	14	23755711	36.4979	286
SNP_A-1517331	6	164975591	36.4979	287
SNP_A-1514641	9	32872911	36.4979	288
SNP_A-1606363	19	42138787	36.4979	289
SNP_A-1510234	6	30198917	36.3924	290
SNP_A-1514225	7	38800278	36.2869	291
SNP_A-1519589	2	171605277	36.2869	292
SNP_A-1512240	6	116117682	36.2869	293
SNP_A-1510762	2	61066484	36.2869	294
SNP_A-1511394	14	79753996	36.1814	295
SNP_A-1514125	12	107308599	36.0759	296
SNP_A-1508758	7	17305065	36.0759	297
SNP_A-1512710	4	177441637	36.0759	298
SNP_A-1513173	1	115797916	35.9705	299
SNP_A-1513466	5	99702073	35.9705	300
SNP_A-1511381	6	20029849	35.9705	301
SNP_A-1512548	5	144729666	35.865	302
SNP_A-1516537	10	80392761	35.865	303
SNP_A-1516086	15	80034472	35.7595	304
SNP_A-1510900	20	41421323	35.7595	305
SNP_A-1514567	1	157171161	35.7595	306
SNP_A-1515140	8	119983955	35.7595	307
SNP_A-1508557	13	63938440	35.7595	308
SNP_A-1513738	21	30857883	35.7595	309
SNP_A-1513075	12	45451590	35.7595	310
SNP_A-1517569	2	148691496	35.654	311
SNP_A-1509898	8	83970066	35.654	312
SNP_A-1507654	8	110448460	35.654	313
SNP_A-1509949	1	244375022	35.654	314
SNP_A-1509033	1	188107454	35.654	315
SNP_A-1518121	9	25733092	35.5485	316
SNP_A-1507769	2	141674999	35.5485	317
SNP_A-1510779	X	107226013	35.5485	318
SNP_A-1515493	7	14818155	35.443	319
SNP_A-1509400	14	101852185	35.443	320
SNP_A-1511583	18	72206607	35.443	321
SNP_A-1510163	12	101577909	35.443	322
SNP_A-1512844	2	171838330	35.443	323
SNP_A-1511288	3	118224274	35.443	324
SNP_A-1515311	21	28294607	35.443	325
SNP_A-1606265	19	46260460	35.443	326
SNP_A-1508426	X	80333348	35.3376	327
SNP_A-1509759	6	146733030	35.3376	328
SNP_A-1518574	5	115867513	35.3376	329
SNP_A-1518481	2	163626938	35.3376	330
SNP_A-1509131	4	73008045	35.2321	331
SNP_A-1509178	X	76432845	35.2321	332
SNP_A-1513820	21	18764448	35.2321	333
SNP_A-1510296	15	21593888	35.2321	334
SNP_A-1507463	12	121532567	35.2321	335
SNP_A-1509975	14	20316024	35.1266	336
SNP_A-1510680	3	138022305	35.1266	337
SNP_A-1511118	16	51530852	35.1266	338
SNP_A-1512448	5	101411471	35.1266	339
SNP_A-1508493	8	102840278	35.1266	340
SNP_A-1508889	21	30894132	35.0211	341
SNP_A-1514404	9	124302136	35.0211	342
SNP_A-1511341	5	41348428	35.0211	343
SNP_A-1510301	16	83272419	34.9156	344
SNP_A-1509516	2	104179889	34.9156	345
SNP_A-1519298	16	55547176	34.8101	346
SNP_A-1514995	X	32997863	34.8101	347
SNP_A-1517364	8	114984413	34.8101	348
SNP_A-1517144	11	10801939	34.8101	349
SNP_A-1511565	1	75521073	34.8101	350
SNP_A-1512483	16	51013954	34.7046	351
SNP_A-1508837	1	75926739	34.7046	352
SNP_A-1514542	12	127197670	34.5992	353
SNP_A-1508365	6	58513611	34.5992	354
SNP_A-1516146	5	160594089	34.4937	355
SNP_A-1508016	2	14892393	34.4937	356
SNP_A-1512127	20	44864728	34.4937	357
SNP_A-1508633	8	73007677	34.4937	358
SNP_A-1513611	4	127023822	34.3882	359
SNP_A-1513192	1	110883875	34.3882	360
SNP_A-1517887	12	127459509	34.2827	361
SNP_A-1515307	4	133497030	34.2827	362
SNP_A-1518931	3	118374514	34.2827	363
SNP_A-1517536	9	80408345	34.2827	364
SNP_A-1509324	1	79372416	34.2827	365
SNP_A-1515287	21	24923099	34.2827	366
SNP_A-1508941	5	110550408	34.2827	367
SNP_A-1509652	4	3560039	34.1772	368
SNP_A-1513895	3	153566574	34.1772	369
SNP_A-1514795	11	21716975	34.1772	370
SNP_A-1515805	8	127866906	34.1772	371
SNP_A-1517513	12	127117174	34.0717	372
SNP_A-1511005	7	48174230	33.9662	373
SNP_A-1606356	X_par	2060859	33.9662	374
SNP_A-1511655	7	16557825	33.9662	375
SNP_A-1507370	5	66706116	33.9662	376
SNP_A-1519713	2	178708982	33.9662	377
SNP_A-1517977	14	81385952	33.8608	378
SNP_A-1516976	7	17610703	33.8608	379
SNP_A-1510868	6	53929176	33.8608	380
SNP_A-1513487	13	80652948	33.8608	381
SNP_A-1511378	4	166940377	33.8608	382
SNP_A-1517079	6	124321109	33.7553	383
SNP_A-1514964	18	12085950	33.6498	384
SNP_A-1517865	4	118308863	33.6498	385
SNP_A-1517375	7	14579894	33.6498	386
SNP_A-1512940	18	25174142	33.6498	387
SNP_A-1514766	16	25261902	33.6498	388
SNP_A-1507630	9	14100242	33.5443	389
SNP_A-1510414	2	141053796	33.5443	390
SNP_A-1515948	13	58799582	33.5443	391
SNP_A-1518316	1	185641380	33.4388	392
SNP_A-1509731	2	6982436	33.4388	393
SNP_A-1509474	4	178546413	33.3333	394
SNP_A-1507761	2	138196773	33.3333	395
SNP_A-1510388	8	32258222	33.3333	396
SNP_A-1519581	11	84567881	33.3333	397
SNP_A-1516674	13	39839939	33.3333	398
SNP_A-1507848	2	58829108	33.3333	399
SNP_A-1514476	10	99698	33.3333	400
SNP_A-1509866	8	71906481	33.2278	401
SNP_A-1511296	11	80815534	33.2278	402
SNP_A-1513464	11	8430272	33.2278	403
SNP_A-1517834		0	33.2278	404
SNP_A-1510743	5	37966736	33.2278	405
SNP_A-1510180	7	125267272	33.1224	406
SNP_A-1509549	11	102035993	33.1224	407
SNP_A-1519682	3	79768958	33.1224	408
SNP_A-1519680	1	242482981	33.0169	409
SNP_A-1514119	9	88971198	33.0169	410
SNP_A-1512219	13	71636628	33.0169	411
SNP_A-1508576	X	63013435	33.0169	412
SNP_A-1514892	9	13691927	32.9114	413
SNP_A-1517754	17	52547121	32.9114	414
SNP_A-1519347	10	70715732	32.9114	415
SNP_A-1511892	2	110718232	32.9114	416
SNP_A-1512737	4	120711625	32.9114	417
SNP_A-1514166	14	23350712	32.9114	418
SNP_A-1517028	12	9287074	32.8059	419
SNP_A-1515942	1	8082754	32.8059	420
SNP_A-1511873	4	83426759	32.8059	421
SNP_A-1515499	11	51454432	32.8059	422
SNP_A-1517278	5	138195616	32.7004	423
SNP_A-1510328	6	54680871	32.7004	424
SNP_A-1509254	3	30243482	32.7004	425
SNP_A-1509642	7	80936437	32.7004	426
SNP_A-1508865	1	89606173	32.7004	427
SNP_A-1514346	10	108767054	32.5949	428
SNP_A-1512118	8	102083903	32.5949	429
SNP_A-1512155	5	148844269	32.5949	430
SNP_A-1511523	X	65853518	32.5949	431
SNP_A-1519698	X	130685750	32.5949	432
SNP_A-1511709	2	198123598	32.5949	433
SNP_A-1513237	16	55306761	32.5949	434
SNP_A-1511727	7	141412386	32.4895	435
SNP_A-1518892	3	145561598	32.4895	436
SNP_A-1518489	11	115241883	32.4895	437
SNP_A-1512817	20	23342553	32.384	438
SNP_A-1518924	4	121421204	32.384	439
SNP_A-1514340	X	93875087	32.384	440
SNP_A-1512257	18	64764158	32.2785	441
SNP_A-1510823	1	97418196	32.2785	442
SNP_A-1511726	11	51471047	32.2785	443
SNP_A-1515029	13	60869788	32.2785	444
SNP_A-1512485	10	95123854	32.2785	445
SNP_A-1511638	10	55676573	32.173	446
SNP_A-1516619	1	62919147	32.173	447
SNP_A-1516658	2	154391541	32.0675	448
SNP_A-1507592	18	25445247	32.0675	449
SNP_A-1515146	2	51749795	32.0675	450
SNP_A-1513618	10	108778382	31.962	451
SNP_A-1515746	X	96462897	31.962	452
SNP_A-1515302	12	20367378	31.962	453
SNP_A-1513946	2	151688064	31.962	454
SNP_A-1516260	X	77264355	31.962	455
SNP_A-1515657	6	128074072	31.8565	456
SNP_A-1508834	21	22946671	31.7511	457
SNP_A-1514287	21	39943614	31.7511	458
SNP_A-1514830	5	19668644	31.6456	459
SNP_A-1515663	15	90504081	31.6456	460
SNP_A-1511458	5	86051126	31.6456	461
SNP_A-1508288	3	119740989	31.6456	462
SNP_A-1517702	12	37417259	31.5401	463
SNP_A-1515794	1	230532877	31.5401	464
SNP_A-1517906	2	118345	31.5401	465
SNP_A-1508927	X	95449800	31.4346	466
SNP_A-1519003	7	108240828	31.3291	467
SNP_A-1517055	3	104323091	31.3291	468
SNP_A-1507653	5	13735754	31.3291	469
SNP_A-1514293	13	84160456	31.3291	470
SNP_A-1516949	12	94961810	31.2236	471
SNP_A-1513086	18	30864525	31.2236	472
SNP_A-1517546	9	12873664	31.2236	473
SNP_A-1515087	18	52000029	31.2236	474
SNP_A-1507866	5	130102084	31.1181	475
SNP_A-1519574	1	111955492	31.1181	476
SNP_A-1508715	4	48678216	31.1181	477
SNP_A-1514243	13	84160657	31.1181	478
SNP_A-1515578	3	69708151	31.1181	479
SNP_A-1514414	22	25935191	31.1181	480
SNP_A-1519616	3	103817725	31.1181	481
SNP_A-1516509	14	55371639	31.0127	482
SNP_A-1517132	5	114634344	31.0127	483
SNP_A-1514453	9	25903757	31.0127	484
SNP_A-1518940	20	8458131	31.0127	485
SNP_A-1510646	9	14915706	31.0127	486
SNP_A-1518920	18	1682250	31.0127	487
SNP_A-1509030	7	21498547	30.9072	488
SNP_A-1511098	13	84714536	30.9072	489
SNP_A-1507688	16	60366782	30.9072	490
SNP_A-1515595	2	19779275	30.9072	491
SNP_A-1508387	18	50650549	30.8017	492
SNP_A-1519366	13	67489901	30.8017	493
SNP_A-1514191	6	20079796	30.6962	494
SNP_A-1508672	8	70201846	30.6962	495
SNP_A-1516584	11	110663161	30.5907	496
SNP_A-1517601	11	82341810	30.5907	497
SNP_A-1515588	14	52195118	30.5907	498
SNP_A-1512943	9	18858775	30.5907	499
SNP_A-1510670	11	15251091	30.5907	500
SNP_A-1507600	X	25961925	30.4852	501
SNP_A-1513430	22	23918212	30.4852	502
SNP_A-1518068	9	76423033	30.4852	503
SNP_A-1509634	1	191385975	30.3797	504
SNP_A-1508869	4	184976834	30.3797	505
SNP_A-1513774	5	16045722	30.3797	506
SNP_A-1517747	13	25159090	30.3797	507
SNP_A-1509140	14	86355943	30.3797	508
SNP_A-1519625	4	75021728	30.3797	509
SNP_A-1514989	X	92491838	30.3797	510
SNP_A-1513952	11	24034743	30.3797	511
SNP_A-1513759	2	158094413	30.3797	512
SNP_A-1515621	4	88464762	30.2743	513
SNP_A-1508997	8	89504951	30.2743	514
SNP_A-1512245	13	103888136	30.1688	515
SNP_A-1510791	4	29419246	30.1688	516
SNP_A-1509332	12	11478938	30.1688	517
SNP_A-1518719	12	76698773	30.0633	518
SNP_A-1508537	15	60029429	30.0633	519
SNP_A-1510316	2	26237483	30.0633	520
SNP_A-1514934	11	20044296	30.0633	521
SNP_A-1509443	1	2882121	30.0633	522
SNP_A-1508284	13	80971275	30.0633	523
SNP_A-1510775	13	61809664	30.0633	524
SNP_A-1513516	9	85432712	30.0633	525
SNP_A-1514532	4	175143279	30.0633	526
SNP_A-1511596	6	78658512	30.0633	527
SNP_A-1519230	5	119023878	29.9578	528
SNP_A-1513563	5	104236349	29.9578	529
SNP_A-1510771	8	14134135	29.9578	530
SNP_A-1508465	10	94418837	29.9578	531
SNP_A-1509289	8	63131603	29.9578	532
SNP_A-1519435	1	213987511	29.9578	533
SNP_A-1517232	8	113435983	29.9578	534
SNP_A-1511053	11	84531609	29.8523	535
SNP_A-1513930	19	53411226	29.8523	536
SNP_A-1515371	1	94097075	29.8523	537
SNP_A-1513708	5	103717145	29.8523	538
SNP_A-1510585	6	92563398	29.8523	539
SNP_A-1507333	1	219803277	29.8523	540
SNP_A-1519116	18	46997456	29.8523	541
SNP_A-1518900	15	62027981	29.7468	542
SNP_A-1509688	21	30537432	29.7468	543
SNP_A-1508205	10	111132993	29.7468	544
SNP_A-1507760	12	19878636	29.6414	545
SNP_A-1511343	6	165730639	29.6414	546
SNP_A-1515278	14	60817381	29.6414	547
SNP_A-1509839	13	57310016	29.5359	548
SNP_A-1510082	7	125267226	29.5359	549
SNP_A-1514711	2	37923786	29.5359	550
SNP_A-1507446	13	24803578	29.5359	551
SNP_A-1519605	4	137485252	29.5359	552
SNP_A-1508887	5	8512399	29.4304	553
SNP_A-1517031	3	117222809	29.4304	554
SNP_A-1509453	6	103061365	29.4304	555
SNP_A-1516174	X	49066051	29.4304	556
SNP_A-1514708	6	122725585	29.3249	557
SNP_A-1517655	5	168956651	29.3249	558
SNP_A-1508597	2	40357247	29.3249	559
SNP_A-1519364	5	155854998	29.3249	560
SNP_A-1512413	11	46101731	29.2194	561
SNP_A-1519269	11	5435025	29.2194	562
SNP_A-1519194	2	60721726	29.2194	563
SNP_A-1513092	18	30853619	29.2194	564
SNP_A-1515372	4	179396752	29.2194	565
SNP_A-1515840	10	4764561	29.2194	566
SNP_A-1511278	14	18410813	29.2194	567
SNP_A-1518948		0	29.1139	568
SNP_A-1517693	16	8483574	29.1139	569
SNP_A-1511949	15	47564067	29.1139	570
SNP_A-1510200	5	174449278	29.1139	571
SNP_A-1512938	14	45436166	29.1139	572
SNP_A-1507837	15	84625369	29.1139	573
SNP_A-1513843	5	56735553	29.1139	574
SNP_A-1514905	4	16588839	29.0084	575
SNP_A-1510553	13	44453450	29.0084	576
SNP_A-1519602	2	57072673	29.0084	577
SNP_A-1516810	12	57804911	29.0084	578
SNP_A-1512459	5	41006665	29.0084	579
SNP_A-1508050	2	215409658	29.0084	580
SNP_A-1507719	10	18270789	29.0084	581
SNP_A-1518139	1	197435185	29.0084	582
SNP_A-1516790	X	116331171	28.903	583
SNP_A-1509971	11	112974139	28.903	584
SNP_A-1509074	3	63010250	28.903	585
SNP_A-1516828	3	154610302	28.7975	586
SNP_A-1514482	X	99230554	28.7975	587
SNP_A-1516245	8	70200513	28.7975	588
SNP_A-1515478	3	55909763	28.7975	589
SNP_A-1508947	X	130973382	28.7975	590
SNP_A-1519601	1	44473981	28.7975	591
SNP_A-1519357	11	119510100	28.692	592
SNP_A-1516381	5	13381027	28.692	593
SNP_A-1518743	1	238987443	28.692	594
SNP_A-1510800	9	71493474	28.692	595
SNP_A-1510195	6	27642219	28.692	596
SNP_A-1519539	2	178007913	28.692	597
SNP_A-1516528	2	34515721	28.692	598
SNP_A-1509223	14	85128813	28.692	599
SNP_A-1515245	10	66978553	28.5865	600
SNP_A-1512535	21	24678103	28.5865	601
SNP_A-1515819	X	80962272	28.5865	602
SNP_A-1517134	5	117340869	28.5865	603
SNP_A-1512591	1	75960989	28.5865	604
SNP_A-1512169	17	68473769	28.5865	605
SNP_A-1509774	10	4465533	28.481	606
SNP_A-1508062	6	82801410	28.481	607
SNP_A-1516167	6	83528755	28.481	608
SNP_A-1508061	7	50294800	28.481	609
SNP_A-1512501	13	56339851	28.481	610
SNP_A-1508639	21	41973368	28.481	611
SNP_A-1508680	4	101418603	28.481	612
SNP_A-1518288	12	77322947	28.3755	613
SNP_A-1509651	10	118268773	28.3755	614
SNP_A-1509831	9	32010862	28.3755	615
SNP_A-1518022	X	41879100	28.3755	616
SNP_A-1513990	5	31056597	28.3755	617
SNP_A-1518405	5	173164547	28.3755	618
SNP_A-1519397	4	79792949	28.3755	619
SNP_A-1516138	12	18752116	28.3755	620
SNP_A-1513697	1	154782762	28.3755	621
SNP_A-1512436	1	219476809	28.3755	622
SNP_A-1512028	3	132780249	28.3755	623
SNP_A-1510567	15	27431748	28.3755	624
SNP_A-1516268	4	162790339	28.27	625
SNP_A-1511453	5	119739813	28.27	626
SNP_A-1513448	8	35472320	28.27	627
SNP_A-1514208	2	145449751	28.27	628
SNP_A-1519313	11	111898330	28.27	629
SNP_A-1513346	6	23998940	28.27	630
SNP_A-1512405	2	65864846	28.27	631
SNP_A-1514503	12	61552251	28.27	632
SNP_A-1519734	2	41307996	28.27	633
SNP_A-1507805	6	132859870	28.27	634
SNP_A-1508424	9	92731507	28.1646	635
SNP_A-1512176	18	46347341	28.1646	636
SNP_A-1509239	5	110616741	28.1646	637
SNP_A-1517086	8	3909528	28.1646	638
SNP_A-1511917	7	22726162	28.1646	639
SNP_A-1513571	4	62740792	28.1646	640
SNP_A-1511383	21	22753893	28.1646	641
SNP_A-1513546	6	143322538	28.1646	642
SNP_A-1509857	19	33398526	28.1646	643
SNP_A-1514261	9	99812131	28.1646	644
SNP_A-1515981	14	61551174	28.1646	645
SNP_A-1507855	5	178653001	28.1646	646
SNP_A-1514329	7	28107669	28.0591	647
SNP_A-1513925	1	180519293	28.0591	648
SNP_A-1515634	1	162030193	28.0591	649
SNP_A-1514819		0	28.0591	650
SNP_A-1516527	18	56313428	27.9536	651
SNP_A-1515604	21	26321270	27.9536	652
SNP_A-1513337	7	51566866	27.9536	653
SNP_A-1512464	3	161855138	27.8481	654
SNP_A-1508623	4	155718814	27.8481	655
SNP_A-1510837	3	84322420	27.8481	656
SNP_A-1519005	11	36052162	27.8481	657
SNP_A-1512660	21	46783626	27.8481	658
SNP_A-1514714	5	92403000	27.7426	659
SNP_A-1508250	7	143239599	27.7426	660
SNP_A-1509654	13	87982589	27.7426	661
SNP_A-1507605	16	60367152	27.7426	662
SNP_A-1518220	5	87327411	27.7426	663
SNP_A-1514536	1	100491830	27.7426	664
SNP_A-1606329	X_par	2163965	27.7426	665
SNP_A-1514032	18	6998883	27.7426	666
SNP_A-1606305	19	57313456	27.7426	667
SNP_A-1511820	14	23138661	27.6371	668
SNP_A-1510483	4	81672187	27.6371	669
SNP_A-1509637	5	59811589	27.6371	670
SNP_A-1509958	6	135310539	27.6371	671
SNP_A-1606364	19	36380994	27.5316	672
SNP_A-1511872	13	89390219	27.5316	673
SNP_A-1515787	2	158226033	27.5316	674
SNP_A-1508242	4	102573580	27.5316	675
SNP_A-1513922	11	132574944	27.5316	676
SNP_A-1510836	6	53479046	27.5316	677
SNP_A-1516784	8	23367464	27.4262	678
SNP_A-1508360	2	121337052	27.4262	679
SNP_A-1517733	5	150562942	27.4262	680
SNP_A-1513322	1	149493927	27.4262	681
SNP_A-1513051	5	127383500	27.4262	682
SNP_A-1508520	7	91537285	27.3207	683
SNP_A-1516793	13	54362792	27.3207	684
SNP_A-1518869	4	91223617	27.3207	685
SNP_A-1512791	6	78728757	27.3207	686
SNP_A-1517037	18	67209127	27.3207	687
SNP_A-1513477	5	120857252	27.3207	688
SNP_A-1507390	19	14604102	27.2152	689
SNP_A-1511386	11	29001831	27.2152	690
SNP_A-1515670	13	32515535	27.2152	691
SNP_A-1517178	X	93127630	27.2152	692
SNP_A-1516676	10	33032141	27.1097	693
SNP_A-1511031	8	79625135	27.1097	694
SNP_A-1517072	3	108386293	27.1097	695
SNP_A-1516591	8	13121232	27.1097	696
SNP_A-1516304	13	61809574	27.1097	697
SNP_A-1517606	2	84279339	27.1097	698
SNP_A-1519603	2	198723899	27.1097	699
SNP_A-1511690	11	26539800	27.0042	700
SNP_A-1515497	2	56734497	27.0042	701
SNP_A-1512007	4	58849397	27.0042	702
SNP_A-1513822	2	50637553	26.8987	703
SNP_A-1509810	6	25356454	26.8987	704
SNP_A-1511704	11	45564971	26.8987	705
SNP_A-1517862	1	82163910	26.8987	706
SNP_A-1511007	7	12548537	26.8987	707
SNP_A-1508765	10	21192203	26.8987	708
SNP_A-1507915	1	193203907	26.8987	709
SNP_A-1512352	9	86804313	26.8987	710
SNP_A-1512852	18	50754175	26.7932	711
SNP_A-1514956	11	85556465	26.7932	712
SNP_A-1516678	4	83368998	26.7932	713
SNP_A-1511624	21	39186299	26.7932	714
SNP_A-1512752	21	25259810	26.7932	715
SNP_A-1516890	10	109203795	26.7932	716
SNP_A-1606331	19	36346051	26.7932	717
SNP_A-1606274	19	63437743	26.7932	718
SNP_A-1606327	19	9660655	26.6878	719
SNP_A-1513907	6	2630305	26.6878	720
SNP_A-1518059	13	37940280	26.6878	721
SNP_A-1508364	8	65265347	26.6878	722
SNP_A-1514135	3	124173230	26.5823	723
SNP_A-1516296	22	28828665	26.5823	724
SNP_A-1516598	14	48553300	26.5823	725
SNP_A-1518299	15	35383127	26.5823	726
SNP_A-1519497	1	89308955	26.5823	727
SNP_A-1508729	18	57884652	26.5823	728
SNP_A-1512799	1	224038302	26.5823	729
SNP_A-1513089	11	49887653	26.5823	730
SNP_A-1518577	8	4605218	26.4768	731
SNP_A-1508856	18	1807188	26.4768	732
SNP_A-1518894	18	52293890	26.4768	733
SNP_A-1507850	7	31002047	26.4768	734
SNP_A-1508278	14	22836885	26.4768	735
SNP_A-1510562	15	25005399	26.3713	736
SNP_A-1509067	3	113497850	26.3713	737
SNP_A-1510141	9	9757713	26.3713	738
SNP_A-1512264	11	131748440	26.3713	739
SNP_A-1514044	9	117937205	26.3713	740
SNP_A-1518262	18	73319990	26.3713	741
SNP_A-1516955	12	97698266	26.2658	742
SNP_A-1509287	1	80279554	26.2658	743
SNP_A-1516441	13	62429611	26.2658	744
SNP_A-1510400	12	120782763	26.2658	745
SNP_A-1512490	1	219476967	26.2658	746
SNP_A-1606263	19	39368378	26.2658	747
SNP_A-1510406	10	86524650	26.1603	748
SNP_A-1511812	13	63698694	26.1603	749
SNP_A-1510008	X	142568297	26.1603	750
SNP_A-1515821	22	46402990	26.0549	751
SNP_A-1519086	10	116985107	26.0549	752
SNP_A-1519289	2	205138154	25.9494	753
SNP_A-1516746	3	179435563	25.9494	754
SNP_A-1510912	2	35912023	25.9494	755
SNP_A-1516525	8	129136515	25.9494	756
SNP_A-1508816	2	49162848	25.9494	757
SNP_A-1511135	1	30729913	25.9494	758
SNP_A-1515589	5	74590731	25.9494	759
SNP_A-1509309	4	83724728	25.8439	760
SNP_A-1513135	5	156592388	25.8439	761
SNP_A-1509643	2	201510660	25.8439	762
SNP_A-1513975	3	16744642	25.8439	763
SNP_A-1517561	X	45350386	25.8439	764
SNP_A-1518435	3	6150230	25.8439	765
SNP_A-1508544	X	141337628	25.8439	766
SNP_A-1509218	7	147100561	25.7384	767
SNP_A-1517968	2	99325673	25.7384	768
SNP_A-1514630	20	12680208	25.7384	769
SNP_A-1509521	20	10892878	25.7384	770
SNP_A-1513741	5	110771974	25.7384	771
SNP_A-1518695	3	37181134	25.7384	772
SNP_A-1512075	21	26833650	25.7384	773
SNP_A-1508671	1	185135197	25.6329	774
SNP_A-1513470	20	15062407	25.6329	775
SNP_A-1519393	18	69746074	25.6329	776
SNP_A-1509512	2	35974174	25.6329	777
SNP_A-1508725	14	58433231	25.6329	778
SNP_A-1510272	1	209305434	25.6329	779
SNP_A-1509299	9	22026367	25.6329	780
SNP_A-1517007	5	40365378	25.6329	781
SNP_A-1511642	5	109268452	25.5274	782
SNP_A-1510928	8	51987871	25.5274	783
SNP_A-1508101_2	7	18692532	25.5274	784
SNP_A-1509110	14	41334596	25.5274	785
SNP_A-1517044	12	102275244	25.5274	786
SNP_A-1516256	9	88400685	25.4219	787
SNP_A-1512434	5	61177984	25.4219	788
SNP_A-1518036	15	55870968	25.4219	789
SNP_A-1513170	4	103593552	25.4219	790
SNP_A-1511132	12	92462386	25.4219	791
SNP_A-1517301	12	81906992	25.4219	792
SNP_A-1514755	11	36924601	25.4219	793
SNP_A-1514164	1	210121760	25.4219	794
SNP_A-1517296	13	109897322	25.4219	795
SNP_A-1516565	1	229888168	25.4219	796
SNP_A-1515459	6	157367055	25.4219	797
SNP_A-1606287	19	42122663	25.4219	798
SNP_A-1512560	7	42942522	25.3165	799
SNP_A-1514359	11	5508821	25.3165	800
SNP_A-1513240	X	115747891	25.3165	801
SNP_A-1513722	5	81960183	25.3165	802
SNP_A-1515333	4	134920146	25.211	803
SNP_A-1511065	4	70660186	25.211	804
SNP_A-1518056	9	67303902	25.211	805
SNP_A-1513748	5	154821496	25.211	806
SNP_A-1511466	3	152780318	25.211	807
SNP_A-1508349	X	127639280	25.211	808
SNP_A-1511572	3	29032151	25.211	809
SNP_A-1518383	6	140214067	25.211	810
SNP_A-1508649	4	178837431	25.1055	811
SNP_A-1517940	13	21715281	25.1055	812
SNP_A-1508066	19	36135775	25.1055	813
SNP_A-1510017	6	153823780	25.1055	814
SNP_A-1516503	4	157080075	25.1055	815
SNP_A-1512367	11	130482241	25.1055	816
SNP_A-1513197	4	31535956	25.1055	817
SNP_A-1518079	15	49356961	25	818
SNP_A-1516440	4	23096337	25	819
SNP_A-1515257	8	31905460	25	820
SNP_A-1511574		0	25	821
SNP_A-1507770	21	37972980	25	822
SNP_A-1507473	7	144232436	24.8945	823
SNP_A-1516327	8	62021101	24.8945	824
SNP_A-1514826	8	129170601	24.8945	825
SNP_A-1509869	13	44361654	24.789	826
SNP_A-1508631	1	185135376	24.789	827
SNP_A-1507996	18	54995357	24.789	828
SNP_A-1508144	15	32719365	24.789	829
SNP_A-1509791	X	65134993	24.789	830
SNP_A-1517957	17	25923691	24.789	831
SNP_A-1511831	4	37045950	24.789	832
SNP_A-1518820	9	12018387	24.6835	833
SNP_A-1519096	14	83438662	24.6835	834
SNP_A-1515833	1	33655919	24.6835	835
SNP_A-1512816	10	24855669	24.6835	836
SNP_A-1516636	2	150185009	24.6835	837
SNP_A-1507660	4	178151388	24.6835	838
SNP_A-1606316	19	61011337	24.6835	839
SNP_A-1507838	12	19879644	24.5781	840
SNP_A-1516078	6	81737881	24.5781	841
SNP_A-1512424	13	104999421	24.5781	842
SNP_A-1517727	22	36642137	24.5781	843
SNP_A-1518234	5	175019105	24.5781	844
SNP_A-1515208	9	21283631	24.5781	845
SNP_A-1507489	5	74547258	24.5781	846
SNP_A-1512849	4	39058414	24.5781	847
SNP_A-1509479	3	172610160	24.5781	848
SNP_A-1517843	21	38703367	24.5781	849
SNP_A-1510101	2	197371733	24.5781	850
SNP_A-1513880	X	144297734	24.5781	851
SNP_A-1512092	X	94858554	24.5781	852
SNP_A-1510940	9	102246944	24.5781	853
SNP_A-1513383	22	23918006	24.4726	854
SNP_A-1516175	8	28168612	24.4726	855
SNP_A-1516188	5	16045437	24.4726	856
SNP_A-1519705	8	2096849	24.4726	857
SNP_A-1516037	16	59771055	24.4726	858
SNP_A-1514943	1	69677337	24.4726	859
SNP_A-1512336	3	181089766	24.4726	860
SNP_A-1518906	9	116207927	24.4726	861
SNP_A-1516463	5	85752566	24.3671	862
SNP_A-1517814	4	118309275	24.3671	863
SNP_A-1509319	8	73417955	24.3671	864
SNP_A-1515305	9	27316780	24.3671	865
SNP_A-1519278	10	63771561	24.3671	866
SNP_A-1507467	4	65619646	24.3671	867
SNP_A-1508083	1	174801154	24.3671	868
SNP_A-1514607	5	18277033	24.3671	869
SNP_A-1509591	3	7535811	24.2616	870
SNP_A-1511151	14	89551858	24.2616	871
SNP_A-1508460	5	15872353	24.2616	872
SNP_A-1511336	8	140578363	24.2616	873
SNP_A-1514357	17	53305215	24.2616	874
SNP_A-1513049	2	3668661	24.1561	875
SNP_A-1517070	6	14741352	24.1561	876
SNP_A-1518471	6	159791986	24.1561	877
SNP_A-1511214	13	71043570	24.1561	878
SNP_A-1507713	3	100353095	24.1561	879
SNP_A-1512593	2	115381399	24.1561	880
SNP_A-1514295	6	101023949	24.1561	881
SNP_A-1517685	1	208047601	24.1561	882
SNP_A-1509671	14	36545467	24.1561	883
SNP_A-1512429	X	98227177	24.1561	884
SNP_A-1516080	7	77934007	24.1561	885
SNP_A-1515092	5	175337389	24.1561	886
SNP_A-1507361	5	134914504	24.0506	887
SNP_A-1513176	12	4364055	24.0506	888
SNP_A-1516010	2	41293099	24.0506	889
SNP_A-1516109	3	7453705	24.0506	890
SNP_A-1511692	7	27371748	24.0506	891
SNP_A-1519424	1	51604659	24.0506	892
SNP_A-1509393	16	76853874	24.0506	893
SNP_A-1516261	3	123479799	24.0506	894
SNP_A-1510423	13	70956009	23.9451	895
SNP_A-1515853	5	62576121	23.9451	896
SNP_A-1510815	8	14134233	23.9451	897
SNP_A-1508504	14	80563326	23.9451	898
SNP_A-1516071	16	13986143	23.9451	899
SNP_A-1514437	10	51358948	23.9451	900
SNP_A-1513899	14	21050680	23.9451	901
SNP_A-1511869	11	62639364	23.9451	902
SNP_A-1510602	4	138456168	23.8397	903
SNP_A-1513204	5	110638820	23.8397	904
SNP_A-1515916	13	40279448	23.8397	905
SNP_A-1518120	9	127241145	23.8397	906
SNP_A-1511571	16	9405991	23.8397	907
SNP_A-1518507	11	85681587	23.8397	908
SNP_A-1511992	2	51711528	23.8397	909
SNP_A-1513646	5	145823927	23.8397	910
SNP_A-1508178	2	29879839	23.8397	911
SNP_A-1511227	10	92682622	23.8397	912
SNP_A-1519055	7	40047803	23.7342	913
SNP_A-1508211	13	37025547	23.7342	914
SNP_A-1513148	21	21748820	23.7342	915
SNP_A-1516421	8	35200624	23.7342	916
SNP_A-1513783	2	88317231	23.7342	917
SNP_A-1515928	10	67322953	23.7342	918
SNP_A-1511222	12	128581011	23.7342	919
SNP_A-1517078	9	65946734	23.7342	920
SNP_A-1515708	1	50281075	23.6287	921
SNP_A-1508535	21	27545948	23.6287	922
SNP_A-1517970	6	122968086	23.6287	923
SNP_A-1510196	13	32382370	23.6287	924
SNP_A-1507535	4	76523967	23.6287	925
SNP_A-1514710	4	132948460	23.6287	926
SNP_A-1512476	11	99896948	23.6287	927
SNP_A-1508976	12	21587716	23.6287	928
SNP_A-1510967	8	52982434	23.6287	929
SNP_A-1514886	15	99787898	23.5232	930
SNP_A-1511364	4	111022458	23.5232	931
SNP_A-1514728	15	87799021	23.5232	932
SNP_A-1511446	4	117966518	23.5232	933
SNP_A-1514546	1	195832253	23.5232	934
SNP_A-1518003	8	55796317	23.5232	935
SNP_A-1514272	13	46135256	23.5232	936
SNP_A-1511902	1	66331081	23.5232	937
SNP_A-1513568	6	108384897	23.5232	938
SNP_A-1513513	14	36548964	23.4177	939
SNP_A-1516270	X	123003402	23.4177	940
SNP_A-1519653	X	130686103	23.4177	941
SNP_A-1507331	X	13383233	23.4177	942
SNP_A-1508443	4	179014081	23.4177	943
SNP_A-1517408	4	31313129	23.4177	944
SNP_A-1514047	7	13427417	23.4177	945
SNP_A-1511658	9	28039518	23.4177	946
SNP_A-1516288	3	118628468	23.4177	947
SNP_A-1509984	5	126247126	23.3122	948
SNP_A-1509082	4	69898040	23.3122	949
SNP_A-1507699	13	40473667	23.3122	950
SNP_A-1512567	15	28776942	23.2068	951
SNP_A-1511355	1	80378912	23.2068	952
SNP_A-1516244	1	74957420	23.2068	953
SNP_A-1518426	3	80223629	23.2068	954
SNP_A-1510065	20	46359006	23.2068	955
SNP_A-1509297	7	155104658	23.2068	956
SNP_A-1518266	11	88815240	23.2068	957
SNP_A-1513124	10	91827040	23.2068	958
SNP_A-1515527	12	52546417	23.2068	959
SNP_A-1511511	2	30237911	23.1013	960
SNP_A-1518179	2	199486740	23.1013	961
SNP_A-1512905	2	135758058	23.1013	962
SNP_A-1516932	11	34401016	23.1013	963
SNP_A-1508830	4	142677916	23.1013	964
SNP_A-1511311	4	97231709	23.1013	965
SNP_A-1510103	4	78860774	23.1013	966
SNP_A-1510140	11	131626569	23.1013	967
SNP_A-1513528	15	33177816	23.1013	968
SNP_A-1511240	10	43053450	23.1013	969
SNP_A-1518290	9	38288618	23.1013	970
SNP_A-1519395	4	68823320	22.9958	971
SNP_A-1508570	14	25208197	22.9958	972
SNP_A-1512751	16	82551105	22.9958	973
SNP_A-1510410	2	54546686	22.9958	974
SNP_A-1507367	13	51550182	22.9958	975
SNP_A-1510561	1	159491284	22.9958	976
SNP_A-1516624	10	25719351	22.9958	977
SNP_A-1519022	3	102117543	22.9958	978
SNP_A-1509804	6	81341629	22.8903	979
SNP_A-1515062	11	126585942	22.8903	980
SNP_A-1510772	8	81096812	22.7848	981
SNP_A-1517093	4	143699173	22.7848	982
SNP_A-1518753	5	107538340	22.7848	983
SNP_A-1512732	10	31592145	22.7848	984
SNP_A-1518080	6	44287048	22.7848	985
SNP_A-1513564	10	12483709	22.7848	986
SNP_A-1517549	5	35889465	22.6793	987
SNP_A-1509939	16	7729020	22.6793	988
SNP_A-1516354	8	128027258	22.6793	989
SNP_A-1510737	12	57090576	22.6793	990
SNP_A-1511857	3	23015075	22.6793	991
SNP_A-1510408	10	108905216	22.6793	992
SNP_A-1510696	2	155415226	22.6793	993
SNP_A-1509459	9	112118878	22.6793	994
SNP_A-1517286	1	4804829	22.6793	995
SNP_A-1509014	12	91425744	22.6793	996
SNP_A-1512634	10	6867621	22.6793	997
SNP_A-1519025	21	45526603	22.6793	998
SNP_A-1512266		0	22.6793	999
SNP_A-1518805	18	7211558	22.6793	1000
SNP_A-1518296	7	77594548	22.5738	1001
SNP_A-1519047	1	78126498	22.5738	1002
SNP_A-1516032	3	45672327	22.5738	1003
SNP_A-1515799	4	102524025	22.5738	1004
SNP_A-1508949	6	92462767	22.5738	1005
SNP_A-1514094	X	120704024	22.5738	1006
SNP_A-1511498	11	83062072	22.5738	1007
SNP_A-1515542	4	180251308	22.5738	1008
SNP_A-1519744	3	165493743	22.5738	1009
SNP_A-1512316	1	98705783	22.5738	1010
SNP_A-1507627	2	84460561	22.5738	1011
SNP_A-1509986	7	7648178	22.5738	1012
SNP_A-1515320	14	58147401	22.4684	1013
SNP_A-1518206	7	42903402	22.4684	1014
SNP_A-1514387	4	11662043	22.4684	1015
SNP_A-1507675	2	68981841	22.4684	1016
SNP_A-1513675	1	149173396	22.4684	1017
SNP_A-1516815	12	71726921	22.3629	1018
SNP_A-1511174	8	64768904	22.3629	1019
SNP_A-1515169	14	23755877	22.3629	1020
SNP_A-1507515	3	158538803	22.3629	1021
SNP_A-1518610	16	50707987	22.3629	1022
SNP_A-1510659		0	22.3629	1023
SNP_A-1509969	14	19486149	22.3629	1024
SNP_A-1509846	14	28963096	22.3629	1025
SNP_A-1518157	10	123326309	22.3629	1026
SNP_A-1514281	8	92582121	22.2574	1027
SNP_A-1516214	1	69937308	22.2574	1028
SNP_A-1511436	22	33480563	22.2574	1029
SNP_A-1517557	X	14966291	22.2574	1030
SNP_A-1519258	13	97690313	22.2574	1031
SNP_A-1512880	7	85964828	22.2574	1032
SNP_A-1507603	6	52582110	22.1519	1033
SNP_A-1507899	2	153667044	22.1519	1034
SNP_A-1518066	11	103474186	22.1519	1035
SNP_A-1515451	18	63426600	22.1519	1036
SNP_A-1512876	18	59522834	22.1519	1037
SNP_A-1518534	13	18802738	22.0464	1038
SNP_A-1516477	7	103388405	22.0464	1039
SNP_A-1515594	4	116426048	22.0464	1040
SNP_A-1509694	2	167572804	22.0464	1041
SNP_A-1510897	1	185301314	22.0464	1042
SNP_A-1515269	9	17294243	22.0464	1043
SNP_A-1516981	14	80927275	21.9409	1044
SNP_A-1516857	2	102553693	21.9409	1045
SNP_A-1509776	7	106757254	21.9409	1046
SNP_A-1510989	10	84250285	21.9409	1047
SNP_A-1517531	X	6094112	21.9409	1048
SNP_A-1518983	2	166595006	21.9409	1049
SNP_A-1518704	2	186198335	21.9409	1050
SNP_A-1507995	2	80317959	21.9409	1051
SNP_A-1508910	13	111529826	21.9409	1052
SNP_A-1511508	5	129270480	21.8354	1053
SNP_A-1515046	13	97499411	21.8354	1054
SNP_A-1519524	10	19129241	21.8354	1055
SNP_A-1514347	1	67702577	21.8354	1056
SNP_A-1509189	1	13553366	21.73	1057
SNP_A-1518531	8	50436581	21.73	1058
SNP_A-1514687	8	140507675	21.73	1059
SNP_A-1508832	6	131076047	21.73	1060
SNP_A-1507679	3	161789969	21.73	1061
SNP_A-1511911	1	227340482	21.73	1062
SNP_A-1517958	18	19747470	21.73	1063
SNP_A-1513716	12	116464747	21.73	1064
SNP_A-1509901	10	73989160	21.73	1065
SNP_A-1513612	9	102851146	21.73	1066
SNP_A-1515704	12	101110071	21.73	1067
SNP_A-1517310	12	94584860	21.6245	1068
SNP_A-1511654	11	85336417	21.6245	1069
SNP_A-1519043	X	101245350	21.6245	1070
SNP_A-1516785	11	22357433	21.6245	1071
SNP_A-1510312	11	44168468	21.6245	1072
SNP_A-1512697	X	91739410	21.6245	1073
SNP_A-1509832	13	37957629	21.6245	1074
SNP_A-1507513	11	23375113	21.6245	1075
SNP_A-1511674	6	13259212	21.6245	1076
SNP_A-1508873	4	150291499	21.6245	1077
SNP_A-1512707	1	14880049	21.6245	1078
SNP_A-1513324	12	97754292	21.519	1079
SNP_A-1513670	13	21530199	21.519	1080
SNP_A-1514726	7	83347944	21.519	1081
SNP_A-1517633	6	95352777	21.519	1082
SNP_A-1516928	8	3909711	21.519	1083
SNP_A-1518348	18	39250614	21.519	1084
SNP_A-1517636	3	104639405	21.519	1085
SNP_A-1510578	16	57446002	21.519	1086
SNP_A-1508487	4	85139321	21.519	1087
SNP_A-1512107	1	10706737	21.519	1088
SNP_A-1513255	1	94630158	21.519	1089
SNP_A-1513744	9	24912485	21.519	1090
SNP_A-1606338	19	49542393	21.519	1091
SNP_A-1606302	X	2417383	21.519	1092
SNP_A-1510376	10	62832047	21.4135	1093
SNP_A-1510446	1	170257639	21.4135	1094
SNP_A-1519369	18	26340497	21.4135	1095
SNP_A-1513064	2	18511685	21.4135	1096
SNP_A-1511358	6	63739174	21.4135	1097
SNP_A-1516599	9	6108911	21.4135	1098
SNP_A-1509765	12	101456362	21.4135	1099
SNP_A-1511952	5	53662013	21.4135	1100
SNP_A-1508935	2	181469301	21.308	1101
SNP_A-1516449	13	108579374	21.308	1102
SNP_A-1510650	14	77205851	21.308	1103
SNP_A-1507735	5	54193294	21.308	1104
SNP_A-1518656	9	119327777	21.308	1105
SNP_A-1509303	10	76690666	21.308	1106
SNP_A-1518572	10	19943807	21.308	1107
SNP_A-1514447	8	98544091	21.308	1108
SNP_A-1517308	2	158473505	21.308	1109
SNP_A-1513766	14	95229257	21.308	1110
SNP_A-1514352	11	95242436	21.2025	1111
SNP_A-1507612	10	29424411	21.2025	1112
SNP_A-1518730	13	80736975	21.2025	1113
SNP_A-1509843	11	51454648	21.2025	1114
SNP_A-1512211	3	162767417	21.2025	1115
SNP_A-1519500	3	80491898	21.2025	1116
SNP_A-1511263	9	81456219	21.2025	1117
SNP_A-1508833	2	41691114	21.2025	1118
SNP_A-1519101	10	50107350	21.2025	1119
SNP_A-1508010	7	94763968	21.2025	1120
SNP_A-1518016	6	139471663	21.2025	1121
SNP_A-1513833	3	46498610	21.097	1122
SNP_A-1509998	1	115712256	21.097	1123
SNP_A-1516600	15	59005917	21.097	1124
SNP_A-1511230	6	139105710	21.097	1125
SNP_A-1509855	7	29322168	21.097	1126
SNP_A-1507472	5	132642427	21.097	1127
SNP_A-1507593	11	40030816	21.097	1128
SNP_A-1515260	4	61951234	21.097	1129
SNP_A-1518630	13	56219685	21.097	1130
SNP_A-1511631	X	67849417	21.097	1131
SNP_A-1511419	1	41473116	20.9916	1132
SNP_A-1512337	10	117242582	20.9916	1133
SNP_A-1519711	6	95064764	20.9916	1134
SNP_A-1508195	16	75764477	20.9916	1135
SNP_A-1518889	1	192299904	20.9916	1136
SNP_A-1507826	5	1829423	20.9916	1137
SNP_A-1515792	3	74265035	20.9916	1138
SNP_A-1514488	4	92289093	20.9916	1139
SNP_A-1508709	14	93682257	20.8861	1140
SNP_A-1513224	1	115797794	20.8861	1141
SNP_A-1517781	16	53897037	20.8861	1142
SNP_A-1518527	6	144902915	20.8861	1143
SNP_A-1512333	1	80801788	20.8861	1144
SNP_A-1513345	2	98040934	20.7806	1145
SNP_A-1512735	6	46600904	20.7806	1146
SNP_A-1513846	1	221842676	20.7806	1147
SNP_A-1507682	15	76534972	20.7806	1148
SNP_A-1510681	9	116667810	20.7806	1149
SNP_A-1517703	1	160054292	20.7806	1150
SNP_A-1511427	4	87624039	20.7806	1151
SNP_A-1514300	2	115273701	20.7806	1152
SNP_A-1508405	8	108338250	20.7806	1153
SNP_A-1510503	5	58634774	20.7806	1154
SNP_A-1508979	16	84673972	20.7806	1155
SNP_A-1508290	21	37974353	20.7806	1156
SNP_A-1512898	13	111708035	20.7806	1157
SNP_A-1513402	2	177624213	20.7806	1158
SNP_A-1510936	7	28892267	20.7806	1159
SNP_A-1507452	20	8409876	20.7806	1160
SNP_A-1510902	4	36901230	20.6751	1161
SNP_A-1518130	4	125646869	20.6751	1162
SNP_A-1514672	9	117821396	20.6751	1163
SNP_A-1519009	3	28278076	20.6751	1164
SNP_A-1508097	13	86450358	20.6751	1165
SNP_A-1513668	1	218023974	20.6751	1166
SNP_A-1510557	3	30823330	20.6751	1167
SNP_A-1510923	9	28114180	20.6751	1168
SNP_A-1516454	13	57636420	20.6751	1169
SNP_A-1511875	14	76500021	20.6751	1170
SNP_A-1519717	2	142748002	20.6751	1171
SNP_A-1516464	17	45642006	20.6751	1172
SNP_A-1511356	18	39772919	20.6751	1173
SNP_A-1511854	4	131017593	20.6751	1174
SNP_A-1514097	X	119239600	20.5696	1175
SNP_A-1514777	2	77069327	20.5696	1176
SNP_A-1519089	6	94487967	20.5696	1177
SNP_A-1517438	10	53288490	20.5696	1178
SNP_A-1516478	18	25071525	20.5696	1179
SNP_A-1518514	12	68315603	20.5696	1180
SNP_A-1511451	11	83614547	20.5696	1181
SNP_A-1513667	12	116464605	20.5696	1182
SNP_A-1518697	8	114438868	20.5696	1183
SNP_A-1515750	2	31763524	20.5696	1184
SNP_A-1515402	2	181363558	20.5696	1185
SNP_A-1510006	21	31840851	20.5696	1186
SNP_A-1513747	3	181136613	20.4641	1187
SNP_A-1517900	2	27416180	20.4641	1188
SNP_A-1518197	5	143703474	20.4641	1189
SNP_A-1514917	2	211456118	20.4641	1190
SNP_A-1519177	1	198627637	20.4641	1191
SNP_A-1518032	4	85752783	20.4641	1192
SNP_A-1518502	8	101477023	20.4641	1193
SNP_A-1514290	9	108385125	20.4641	1194
SNP_A-1508636	7	137315968	20.4641	1195
SNP_A-1515281	15	47564187	20.4641	1196
SNP_A-1513949	22	44035324	20.3586	1197
SNP_A-1517256	10	17729312	20.3586	1198
SNP_A-1513381	15	69966559	20.3586	1199
SNP_A-1512694	4	48054077	20.3586	1200
SNP_A-1508064	18	3726629	20.3586	1201
SNP_A-1509183	6	151964166	20.3586	1202
SNP_A-1515973	15	21561686	20.3586	1203
SNP_A-1513536	X	80619341	20.3586	1204
SNP_A-1519340	13	25087922	20.3586	1205
SNP_A-1515024	X	37917172	20.3586	1206
SNP_A-1606359	19	37946718	20.3586	1207
SNP_A-1513800	X	26424596	20.2532	1208
SNP_A-1508457	1	239674207	20.2532	1209
SNP_A-1518532	5	167730850	20.2532	1210
SNP_A-1510266	5	125921311	20.2532	1211
SNP_A-1513007	5	110549744	20.2532	1212
SNP_A-1517604	6	77459612	20.2532	1213
SNP_A-1519246	10	108778645	20.2532	1214
SNP_A-1517148	4	36189198	20.2532	1215
SNP_A-1509024	20	8408676	20.2532	1216
SNP_A-1517122	10	105509814	20.2532	1217
SNP_A-1516362	10	7668100	20.1477	1218
SNP_A-1516789	6	162571278	20.1477	1219
SNP_A-1508500	16	9621355	20.1477	1220
SNP_A-1509242	3	191149946	20.1477	1221
SNP_A-1514171	5	117104573	20.1477	1222
SNP_A-1515465		0	20.1477	1223
SNP_A-1508914	7	132537064	20.0422	1224
SNP_A-1512274	4	128126765	20.0422	1225
SNP_A-1510260	6	150765913	20.0422	1226
SNP_A-1518597	2	205697478	20.0422	1227
SNP_A-1518013	11	103474301	20.0422	1228
SNP_A-1519485	6	94198514	20.0422	1229
SNP_A-1510540	15	46112864	20.0422	1230
SNP_A-1510609	7	136220796	20.0422	1231
SNP_A-1512115	2	200253933	20.0422	1232
SNP_A-1514042	9	11021051	20.0422	1233
SNP_A-1509860	18	56738096	20.0422	1234
SNP_A-1519118	1	82704798	20.0422	1235
SNP_A-1514069	11	59524240	20.0422	1236
SNP_A-1514854	1	144062737	19.9367	1237
SNP_A-1510247	4	183023728	19.9367	1238
SNP_A-1517806	2	71574892	19.9367	1239
SNP_A-1510084	10	65814980	19.9367	1240
SNP_A-1511715	8	57538534	19.9367	1241
SNP_A-1510622	4	189990929	19.9367	1242
SNP_A-1508209	5	77188683	19.9367	1243
SNP_A-1509769	18	73668145	19.9367	1244
SNP_A-1517519	4	43255039	19.8312	1245
SNP_A-1512864	6	36529518	19.8312	1246
SNP_A-1507989	5	54982253	19.8312	1247
SNP_A-1508204	3	73438043	19.8312	1248
SNP_A-1514153	3	124280518	19.8312	1249
SNP_A-1516554	8	27275487	19.8312	1250
SNP_A-1514933	7	84636694	19.8312	1251
SNP_A-1512561	15	22079963	19.8312	1252
SNP_A-1519474	6	46762915	19.8312	1253
SNP_A-1511750	2	50222995	19.8312	1254
SNP_A-1513742	10	9518742	19.8312	1255
SNP_A-1512687	8	91823313	19.8312	1256
SNP_A-1515842	10	77585021	19.8312	1257
SNP_A-1515047	14	97938626	19.8312	1258
SNP_A-1519442	7	124007209	19.7257	1259
SNP_A-1517192	10	95062341	19.7257	1260
SNP_A-1517745	7	33253865	19.7257	1261
SNP_A-1507851	6	52447725	19.7257	1262
SNP_A-1519495	6	62976134	19.7257	1263
SNP_A-1516884	1	161099301	19.7257	1264
SNP_A-1510249	4	15217918	19.6203	1265
SNP_A-1511862	8	76982126	19.6203	1266
SNP_A-1510306	12	101817996	19.6203	1267
SNP_A-1516505	11	33497794	19.6203	1268
SNP_A-1515265	13	71720745	19.6203	1269
SNP_A-1515253	10	16151446	19.6203	1270
SNP_A-1517696	20	142685	19.6203	1271
SNP_A-1513727	9	8858177	19.6203	1272
SNP_A-1519374	4	73301783	19.5148	1273
SNP_A-1516455	12	3286660	19.5148	1274
SNP_A-1512835	6	29149555	19.5148	1275
SNP_A-1518118	9	76423170	19.5148	1276
SNP_A-1516137	5	5638081	19.5148	1277
SNP_A-1513443	14	21677668	19.5148	1278
SNP_A-1514249	20	23620547	19.5148	1279
SNP_A-1510145	9	112878287	19.5148	1280
SNP_A-1514408	16	59183739	19.4093	1281
SNP_A-1510339	13	40585040	19.4093	1282
SNP_A-1508961	4	45340005	19.4093	1283
SNP_A-1516510	15	77412520	19.4093	1284
SNP_A-1514636	6	152890634	19.4093	1285
SNP_A-1515383	18	55505993	19.4093	1286
SNP_A-1513127	7	140540398	19.4093	1287
SNP_A-1517415	1	80940888	19.4093	1288
SNP_A-1517010	2	41979449	19.3038	1289
SNP_A-1513652	1	70896626	19.3038	1290
SNP_A-1507549	18	27276553	19.3038	1291
SNP_A-1518163	2	215008617	19.3038	1292
SNP_A-1511706	22	25817915	19.3038	1293
SNP_A-1508543	1	82184640	19.3038	1294
SNP_A-1513411	6	57520175	19.3038	1295
SNP_A-1507662	5	124553617	19.3038	1296
SNP_A-1513074	16	12675032	19.3038	1297
SNP_A-1514087	6	81402227	19.3038	1298
SNP_A-1508902	13	89039305	19.3038	1299
SNP_A-1508559	1	232604408	19.3038	1300
SNP_A-1510077	10	19943248	19.3038	1301
SNP_A-1514470	2	148673633	19.3038	1302
SNP_A-1516051	1	101401484	19.3038	1303
SNP_A-1511767	7	46895340	19.3038	1304
SNP_A-1515626	2	10059391	19.1983	1305
SNP_A-1510929	5	97865898	19.1983	1306
SNP_A-1518169	7	126693647	19.1983	1307
SNP_A-1517673	12	97204149	19.1983	1308
SNP_A-1510005	18	42401907	19.1983	1309
SNP_A-1509763	1	160978324	19.1983	1310
SNP_A-1512435	11	81572528	19.1983	1311
SNP_A-1508488	X	94070326	19.1983	1312
SNP_A-1512202	X	129745965	19.0928	1313
SNP_A-1514523	9	95862507	19.0928	1314
SNP_A-1507327	18	69549044	19.0928	1315
SNP_A-1515526	5	107456277	19.0928	1316
SNP_A-1515933	1	29366286	19.0928	1317
SNP_A-1510987	2	17952099	19.0928	1318
SNP_A-1519561	7	124803088	19.0928	1319
SNP_A-1508256	7	49981265	19.0928	1320
SNP_A-1512656	11	59540871	19.0928	1321
SNP_A-1512191	6	127854247	19.0928	1322
SNP_A-1507930	15	57955770	19.0928	1323
SNP_A-1511841	10	56815734	19.0928	1324
SNP_A-1510973	16	55154961	19.0928	1325
SNP_A-1507498	7	82679436	19.0928	1326
SNP_A-1512079	3	34516553	18.9873	1327
SNP_A-1519342	15	90256611	18.9873	1328
SNP_A-1507693	15	36765972	18.9873	1329
SNP_A-1515447	13	27170443	18.9873	1330
SNP_A-1508703	8	112777463	18.9873	1331
SNP_A-1516572	1	167800628	18.9873	1332
SNP_A-1511279	22	35754115	18.9873	1333
SNP_A-1507727	6	48329486	18.9873	1334
SNP_A-1519389	2	148396641	18.9873	1335
SNP_A-1513850	12	93706610	18.9873	1336
SNP_A-1510395	13	105770516	18.9873	1337
SNP_A-1516014	3	142884250	18.9873	1338
SNP_A-1516896	15	29572460	18.8819	1339
SNP_A-1510552	10	90082124	18.8819	1340
SNP_A-1517250	8	6250239	18.8819	1341
SNP_A-1515513	6	165466838	18.8819	1342
SNP_A-1509422	8	116167106	18.8819	1343
SNP_A-1508252	9	10004143	18.8819	1344
SNP_A-1508130	14	46586449	18.8819	1345
SNP_A-1510765	10	59182970	18.8819	1346
SNP_A-1507800	7	31002266	18.8819	1347
SNP_A-1517131	6	83369459	18.8819	1348
SNP_A-1517855	4	61354638	18.8819	1349
SNP_A-1606303	19	24132342	18.8819	1350
SNP_A-1510684	3	159262146	18.7764	1351
SNP_A-1516496	3	11031831	18.7764	1352
SNP_A-1517304	2	157031977	18.7764	1353
SNP_A-1517699	18	10360596	18.7764	1354
SNP_A-1513083	3	10800748	18.7764	1355
SNP_A-1516982	4	56525025	18.7764	1356
SNP_A-1509841	2	148691748	18.7764	1357
SNP_A-1512804	2	59879099	18.7764	1358
SNP_A-1511393	2	138566503	18.7764	1359
SNP_A-1512090	7	133881726	18.7764	1360
SNP_A-1507960	2	57699966	18.7764	1361
SNP_A-1515441	11	104676532	18.7764	1362
SNP_A-1514853	8	25943404	18.7764	1363
SNP_A-1516443	4	67504028	18.7764	1364
SNP_A-1511051	3	106759221	18.6709	1365
SNP_A-1518170	7	90267610	18.6709	1366
SNP_A-1510652	15	76762310	18.6709	1367
SNP_A-1518966	2	171510237	18.6709	1368
SNP_A-1517341	1	183438633	18.6709	1369
SNP_A-1507436	15	51796975	18.6709	1370
SNP_A-1517029	7	109770515	18.6709	1371
SNP_A-1507589	10	108813436	18.6709	1372
SNP_A-1513395	15	94811325	18.6709	1373
SNP_A-1509926	3	164045965	18.6709	1374
SNP_A-1510191	4	125306061	18.6709	1375
SNP_A-1519584	8	116233201	18.6709	1376
SNP_A-1517471	1	169074869	18.6709	1377
SNP_A-1515430	20	6909914	18.5654	1378
SNP_A-1515214	4	85465370	18.5654	1379
SNP_A-1507712	5	98642813	18.5654	1380
SNP_A-1519125	1	105948511	18.5654	1381
SNP_A-1516638	4	137951836	18.5654	1382
SNP_A-1512129	21	31445792	18.5654	1383
SNP_A-1518912	13	66719096	18.5654	1384
SNP_A-1514202	3	30672626	18.5654	1385
SNP_A-1513467	7	133013315	18.5654	1386
SNP_A-1507903	6	82060061	18.5654	1387
SNP_A-1515912	9	116827931	18.5654	1388
SNP_A-1516236	11	48210645	18.5654	1389
SNP_A-1516211	5	129523540	18.5654	1390
SNP_A-1518156	15	21881849	18.5654	1391
SNP_A-1513257	X	111388351	18.5654	1392
SNP_A-1509241	7	8138721	18.4599	1393
SNP_A-1517108	3	195707127	18.4599	1394
SNP_A-1513986	10	14129641	18.4599	1395
SNP_A-1511026	18	66044576	18.4599	1396
SNP_A-1515042	5	5144766	18.4599	1397
SNP_A-1515336	4	74135822	18.4599	1398
SNP_A-1508219	5	62292965	18.4599	1399
SNP_A-1508436	19	59803539	18.4599	1400
SNP_A-1513954	9	117607234	18.4599	1401
SNP_A-1509388	2	199355188	18.4599	1402
SNP_A-1517061	13	56889230	18.4599	1403
SNP_A-1510089	10	56793777	18.4599	1404
SNP_A-1507758	13	40473493	18.4599	1405
SNP_A-1519421	8	108483368	18.4599	1406
SNP_A-1512140	3	185908787	18.4599	1407
SNP_A-1515977	14	92916185	18.3544	1408
SNP_A-1516212	12	56851376	18.3544	1409
SNP_A-1515575	5	9451949	18.3544	1410
SNP_A-1512236	11	48022622	18.3544	1411
SNP_A-1514320	12	119322583	18.3544	1412
SNP_A-1510179		0	18.3544	1413
SNP_A-1514045	6	25071234	18.3544	1414
SNP_A-1511100	12	67669983	18.3544	1415
SNP_A-1510648	4	62255686	18.3544	1416
SNP_A-1516348	4	66731416	18.3544	1417
SNP_A-1606261	19	15720712	18.3544	1418
SNP_A-1517981	2	57279959	18.2489	1419
SNP_A-1516622	4	146040215	18.2489	1420
SNP_A-1511664	17	68000315	18.2489	1421
SNP_A-1518019	4	83563410	18.2489	1422
SNP_A-1514199	7	27918577	18.2489	1423
SNP_A-1509863	11	33371280	18.2489	1424
SNP_A-1512258	8	30922612	18.2489	1425
SNP_A-1515648	2	38203203	18.2489	1426
SNP_A-1507455	5	143320173	18.2489	1427
SNP_A-1518230	1	78804602	18.2489	1428
SNP_A-1510878	1	95886136	18.2489	1429
SNP_A-1509366	14	56480948	18.2489	1430
SNP_A-1515539	5	136681732	18.2489	1431
SNP_A-1517554		0	18.2489	1432
SNP_A-1515228	9	13540069	18.2489	1433
SNP_A-1516408	12	55612588	18.1435	1434
SNP_A-1508480	1	119419684	18.1435	1435
SNP_A-1509883	22	47088199	18.1435	1436
SNP_A-1513692	12	57210983	18.1435	1437
SNP_A-1507724	4	20415204	18.1435	1438
SNP_A-1515128	1	206197877	18.1435	1439
SNP_A-1507886	14	36202393	18.1435	1440
SNP_A-1513971	4	169933554	18.1435	1441
SNP_A-1518150	17	15305682	18.1435	1442
SNP_A-1508648	6	18516078	18.1435	1443
SNP_A-1507528	10	10726619	18.1435	1444
SNP_A-1516179	6	147567901	18.1435	1445
SNP_A-1515340	1	57944843	18.1435	1446
SNP_A-1510473	9	23996322	18.1435	1447
SNP_A-1510882	5	157464986	18.1435	1448
SNP_A-1513991	2	34192114	18.1435	1449
SNP_A-1511235	8	94353031	18.1435	1450
SNP_A-1517635	13	95067312	18.038	1451
SNP_A-1512979	7	37127784	18.038	1452
SNP_A-1507691	12	95740775	18.038	1453
SNP_A-1518330	10	96475597	18.038	1454
SNP_A-1509359	7	12217858	18.038	1455
SNP_A-1519727	1	242483104	18.038	1456
SNP_A-1507579	6	65820177	18.038	1457
SNP_A-1515908	1	84145187	18.038	1458
SNP_A-1512966	7	146072070	18.038	1459
SNP_A-1509543	4	32446846	18.038	1460
SNP_A-1508968	6	23998670	17.9325	1461
SNP_A-1517424	3	151156739	17.9325	1462
SNP_A-1510513	2	241243562	17.9325	1463
SNP_A-1507407	X	3667078	17.9325	1464
SNP_A-1515209	12	57174851	17.9325	1465
SNP_A-1509342	16	76658496	17.9325	1466
SNP_A-1512085	3	135913219	17.9325	1467
SNP_A-1507565	1	80553053	17.9325	1468
SNP_A-1509180	14	85128770	17.9325	1469
SNP_A-1517792	12	75418754	17.9325	1470
SNP_A-1507647	9	113816585	17.9325	1471
SNP_A-1510960	8	8713900	17.827	1472
SNP_A-1511505		0	17.827	1473
SNP_A-1518112	13	22484960	17.827	1474
SNP_A-1518125	9	14831387	17.827	1475
SNP_A-1510944	3	197613176	17.827	1476
SNP_A-1514770	4	70719741	17.827	1477
SNP_A-1509010	6	62773175	17.827	1478
SNP_A-1511204	8	64403480	17.827	1479
SNP_A-1512685	18	29522728	17.827	1480
SNP_A-1510707	7	90385389	17.827	1481
SNP_A-1518105	2	159645482	17.7215	1482
SNP_A-1516425	3	177943831	17.7215	1483
SNP_A-1517820		0	17.7215	1484
SNP_A-1515187	3	65698663	17.7215	1485
SNP_A-1508271	6	31089926	17.7215	1486
SNP_A-1515585	2	6029769	17.7215	1487
SNP_A-1514007	6	164104915	17.7215	1488
SNP_A-1516795	4	83369513	17.7215	1489
SNP_A-1510413	1	13459518	17.7215	1490
SNP_A-1518538	1	236826569	17.7215	1491
SNP_A-1512544	3	59330035	17.616	1492
SNP_A-1511125	4	131151272	17.616	1493
SNP_A-1511347	20	56637609	17.616	1494
SNP_A-1514758	4	167786086	17.616	1495
SNP_A-1507980	16	8300933	17.616	1496
SNP_A-1517947	3	82687596	17.616	1497
SNP_A-1512867	2	123655841	17.616	1498
SNP_A-1513752	7	108023939	17.616	1499
SNP_A-1517032	10	103946747	17.616	1500
SNP_A-1519378	3	161010131	17.616	1501
SNP_A-1513200	3	59688486	17.616	1502
SNP_A-1517121	1	33186574	17.616	1503
SNP_A-1518804	6	140524206	17.616	1504
SNP_A-1518592	2	159649863	17.616	1505
SNP_A-1508567	9	20881855	17.616	1506
SNP_A-1516075	4	87213945	17.616	1507
SNP_A-1514838	3	181389561	17.5105	1508
SNP_A-1516249	9	6322901	17.5105	1509
SNP_A-1514800	10	3459030	17.5105	1510
SNP_A-1507474	10	10726664	17.5105	1511
SNP_A-1514454	4	42736714	17.5105	1512
SNP_A-1516631	16	73453779	17.5105	1513
SNP_A-1518649	6	94933331	17.5105	1514
SNP_A-1516707	8	76087529	17.5105	1515
SNP_A-1514472	18	57812534	17.5105	1516
SNP_A-1509531	6	46272590	17.5105	1517
SNP_A-1508321	Un_rando	2282220	17.5105	1518
SNP_A-1507998	7	111877650	17.5105	1519
SNP_A-1507961	4	178133983	17.4051	1520
SNP_A-1508911	20	13215601	17.4051	1521
SNP_A-1516040	9	74659276	17.4051	1522
SNP_A-1516858	12	71726976	17.4051	1523
SNP_A-1507997	13	84723574	17.4051	1524
SNP_A-1509840	13	102950671	17.4051	1525
SNP_A-1515605	7	132554079	17.4051	1526
SNP_A-1510563	10	107427820	17.4051	1527
SNP_A-1517153		0	17.4051	1528
SNP_A-1516116	8	118009834	17.4051	1529
SNP_A-1518762	10	85126684	17.4051	1530
SNP_A-1514683	7	34443207	17.4051	1531
SNP_A-1515739	5	119603100	17.4051	1532
SNP_A-1507891	3	151506654	17.4051	1533
SNP_A-1515129	4	138653597	17.4051	1534
SNP_A-1518643	15	34026587	17.4051	1535
SNP_A-1515091	20	738220	17.4051	1536
SNP_A-1516389	14	64758423	17.4051	1537
SNP_A-1510384	2	202959612	17.2996	1538
SNP_A-1508854	15	36602102	17.2996	1539
SNP_A-1515178	11	22031571	17.2996	1540
SNP_A-1516459	16	57494180	17.2996	1541
SNP_A-1509199	1	231082336	17.2996	1542
SNP_A-1516185	3	148920107	17.2996	1543
SNP_A-1507468	19	34722418	17.2996	1544
SNP_A-1510409	2	123458631	17.2996	1545
SNP_A-1516718	4	117447717	17.2996	1546
SNP_A-1509168	14	40265961	17.1941	1547
SNP_A-1519545	2	123775402	17.1941	1548
SNP_A-1514361	7	37928797	17.1941	1549
SNP_A-1514353	6	152685151	17.1941	1550
SNP_A-1509719	3	170067880	17.1941	1551
SNP_A-1519184	8	4474300	17.1941	1552
SNP_A-1508630	3	100056393	17.1941	1553
SNP_A-1509922	6	153715112	17.1941	1554
SNP_A-1517004	7	122251162	17.1941	1555
SNP_A-1518155	1	159272524	17.1941	1556
SNP_A-1519394	15	44283170	17.1941	1557
SNP_A-1507569	21	23317381	17.1941	1558
SNP_A-1514500	2	36245657	17.1941	1559
SNP_A-1519138	2	41887565	17.1941	1560
SNP_A-1518450	X	30538864	17.1941	1561
SNP_A-1513216	18	30684104	17.1941	1562
SNP_A-1517196	11	87696404	17.1941	1563
SNP_A-1512666	20	51964253	17.0886	1564
SNP_A-1508287	6	156584885	17.0886	1565
SNP_A-1510430	4	154533633	17.0886	1566
SNP_A-1510793	12	71961824	17.0886	1567
SNP_A-1513818	3	87871130	17.0886	1568
SNP_A-1511260	10	18492471	17.0886	1569
SNP_A-1509605	22	25935234	17.0886	1570
SNP_A-1514947	8	25032105	17.0886	1571
SNP_A-1509403	15	46608021	17.0886	1572
SNP_A-1517248	X	91653681	17.0886	1573
SNP_A-1508763	5	156741694	17.0886	1574
SNP_A-1508077	5	97146551	17.0886	1575
SNP_A-1512903	7	46895395	17.0886	1576
SNP_A-1508733	6	99303325	16.9831	1577
SNP_A-1512721	2	117399685	16.9831	1578
SNP_A-1518694	5	77057425	16.9831	1579
SNP_A-1516728	1	20216043	16.9831	1580
SNP_A-1510593	20	53636469	16.9831	1581
SNP_A-1516336	2	157739	16.9831	1582
SNP_A-1512705	12	112936386	16.9831	1583
SNP_A-1508881	5	125022748	16.9831	1584
SNP_A-1517287	3	34528269	16.9831	1585
SNP_A-1512149	9	14481347	16.9831	1586
SNP_A-1509385	14	34523245	16.9831	1587
SNP_A-1510761	10	115195884	16.9831	1588
SNP_A-1511883	6	155663834	16.8776	1589
SNP_A-1511575	7	149790850	16.8776	1590
SNP_A-1516768	7	68732385	16.8776	1591
SNP_A-1507803	2	57372438	16.8776	1592
SNP_A-1517150	18	30717492	16.8776	1593
SNP_A-1514701	3	189969758	16.8776	1594
SNP_A-1514705	17	53231803	16.8776	1595
SNP_A-1519440	3	5312049	16.8776	1596
SNP_A-1509563	9	112184098	16.8776	1597
SNP_A-1516729	5	165268442	16.8776	1598
SNP_A-1511681	14	83905481	16.8776	1599
SNP_A-1509328	20	10422960	16.8776	1600
SNP_A-1517111	9	106807703	16.8776	1601
SNP_A-1513105	X	93127555	16.7722	1602
SNP_A-1515580	4	154533425	16.7722	1603
SNP_A-1512116	20	62317689	16.7722	1604
SNP_A-1514945	3	150835697	16.7722	1605
SNP_A-1508584	1	82185002	16.7722	1606
SNP_A-1519154	6	161388867	16.7722	1607
SNP_A-1517884	20	59360564	16.7722	1608
SNP_A-1515211	18	29570243	16.7722	1609
SNP_A-1512160	4	14303337	16.7722	1610
SNP_A-1517068	10	114923693	16.7722	1611
SNP_A-1510297	2	50493004	16.7722	1612
SNP_A-1514009	2	175252886	16.7722	1613
SNP_A-1519634	11	84884975	16.6667	1614
SNP_A-1513366	15	84101030	16.6667	1615
SNP_A-1516813	20	51693246	16.6667	1616
SNP_A-1509186	2	180073715	16.6667	1617
SNP_A-1507326	5	172965037	16.6667	1618
SNP_A-1518628	22	19773965	16.6667	1619
SNP_A-1515839	1	216402485	16.6667	1620
SNP_A-1508394	6	117300006	16.6667	1621
SNP_A-1513602	11	56492142	16.6667	1622
SNP_A-1519522	3	6482290	16.6667	1623
SNP_A-1512801	1	95337276	16.6667	1624
SNP_A-1510307	4	61167022	16.5612	1625
SNP_A-1518010	12	17414205	16.5612	1626
SNP_A-1516004	2	52825607	16.5612	1627
SNP_A-1518362	1	117275480	16.5612	1628
SNP_A-1513045	X	14198336	16.5612	1629
SNP_A-1510030	7	141826404	16.5612	1630
SNP_A-1509130	7	136049746	16.5612	1631
SNP_A-1519372	8	15046067	16.5612	1632
SNP_A-1513108	17	15878450	16.5612	1633
SNP_A-1509192	21	36478247	16.5612	1634
SNP_A-1514620	15	98484284	16.5612	1635
SNP_A-1508210	5	64886978	16.5612	1636
SNP_A-1511113	6	107966098	16.5612	1637
SNP_A-1512165	17	34162894	16.4557	1638
SNP_A-1512795	X	149514662	16.4557	1639
SNP_A-1516029	4	91430139	16.4557	1640
SNP_A-1508823	13	64187937	16.4557	1641
SNP_A-1511835	1	95640371	16.4557	1642
SNP_A-1517723	2	49345015	16.4557	1643
SNP_A-1517151	4	14718149	16.4557	1644
SNP_A-1509436	13	107153836	16.4557	1645
SNP_A-1513976	17	53172211	16.4557	1646
SNP_A-1513731	7	37699069	16.4557	1647
SNP_A-1512646	3	145129881	16.4557	1648
SNP_A-1519672	3	35948582	16.4557	1649
SNP_A-1514725	5	34709416	16.4557	1650
SNP_A-1507322	14	104617368	16.4557	1651
SNP_A-1515009_2	11	131666383	16.3502	1652
SNP_A-1509167	7	147100378	16.3502	1653
SNP_A-1508393	9	7097769	16.3502	1654
SNP_A-1516215	3	179435334	16.3502	1655
SNP_A-1518218	18	60689537	16.3502	1656
SNP_A-1513061	14	94001864	16.3502	1657
SNP_A-1519544	1	76271038	16.3502	1658
SNP_A-1516219	11	112833925	16.3502	1659
SNP_A-1511912	12	93276001	16.3502	1660
SNP_A-1514064	14	95024846	16.3502	1661
SNP_A-1515053	4	154597336	16.3502	1662
SNP_A-1507352	12	91035857	16.3502	1663
SNP_A-1515136	13	54590777	16.3502	1664
SNP_A-1510867	1	185276558	16.3502	1665
SNP_A-1512551	6	10121622	16.3502	1666
SNP_A-1519645	10	10611752	16.3502	1667
SNP_A-1518381	10	113797232	16.3502	1668
SNP_A-1508627	3	167469805	16.3502	1669
SNP_A-1517882	15	48358795	16.2447	1670
SNP_A-1507348		0	16.2447	1671
SNP_A-1518204	1	69149353	16.2447	1672
SNP_A-1514737	4	141002631	16.2447	1673
SNP_A-1517398	11	19387257	16.2447	1674
SNP_A-1515722	11	12193425	16.2447	1675
SNP_A-1514416	12	19206584	16.2447	1676
SNP_A-1518700	2	149229374	16.2447	1677
SNP_A-1509993	5	122189667	16.2447	1678
SNP_A-1517275	8	114984533	16.2447	1679
SNP_A-1518494	3	117632275	16.2447	1680
SNP_A-1515706	21	17696177	16.2447	1681
SNP_A-1512855	11	11343569	16.2447	1682
SNP_A-1513510	11	126168083	16.2447	1683
SNP_A-1516780	3	177561451	16.2447	1684
SNP_A-1515874	5	82648889	16.1392	1685
SNP_A-1519111	4	44567729	16.1392	1686
SNP_A-1512934	12	18917723	16.1392	1687
SNP_A-1511570	12	96778654	16.1392	1688
SNP_A-1507386	4	179909496	16.1392	1689
SNP_A-1515445	1	80941375	16.1392	1690
SNP_A-1516414	6	85754798	16.1392	1691
SNP_A-1517281	13	68162301	16.1392	1692
SNP_A-1519434	1	59966707	16.1392	1693
SNP_A-1519199	13	62581447	16.1392	1694
SNP_A-1516471	1	72361605	16.1392	1695
SNP_A-1508081	11	113989802	16.1392	1696
SNP_A-1513133	3	24893197	16.1392	1697
SNP_A-1507951	5	58639849	16.0338	1698
SNP_A-1519171	6	160190462	16.0338	1699
SNP_A-1519719	6	150684040	16.0338	1700
SNP_A-1515514	15	51501989	16.0338	1701
SNP_A-1513980	15	59212038	16.0338	1702
SNP_A-1514911	3	144193059	16.0338	1703
SNP_A-1511108	7	81023079	16.0338	1704
SNP_A-1513575	X	120273706	16.0338	1705
SNP_A-1517998	2	12664485	16.0338	1706
SNP_A-1518267	X	42956114	16.0338	1707
SNP_A-1511388	5	2657368	16.0338	1708
SNP_A-1514727	5	150285901	16.0338	1709
SNP_A-1508173	12	126177083	16.0338	1710
SNP_A-1507897	7	31001880	16.0338	1711
SNP_A-1515577	14	28220855	16.0338	1712
SNP_A-1513827	1	169378308	16.0338	1713
SNP_A-1514692	X	140326275	15.9283	1714
SNP_A-1514562	9	114851927	15.9283	1715
SNP_A-1511476	8	118731585	15.9283	1716
SNP_A-1513177	3	12128765	15.9283	1717
SNP_A-1514323	1	30650264	15.9283	1718
SNP_A-1517302	2	195768236	15.9283	1719
SNP_A-1510206	3	133555387	15.9283	1720
SNP_A-1508153	11	12065473	15.9283	1721
SNP_A-1509142	1	231082139	15.9283	1722
SNP_A-1509830	4	126888092	15.9283	1723
SNP_A-1512145	5	153198104	15.9283	1724
SNP_A-1511561	5	40238527	15.9283	1725
SNP_A-1517403	9	6967633	15.9283	1726
SNP_A-1516220	5	79123161	15.9283	1727
SNP_A-1510861	6	104797058	15.9283	1728
SNP_A-1515007	10	91694802	15.9283	1729
SNP_A-1514850	20	25174155	15.9283	1730
SNP_A-1606288	19	33176984	15.9283	1731
SNP_A-1606321	19	51160543	15.9283	1732
SNP_A-1510198	7	147657604	15.8228	1733
SNP_A-1515457	11	117605273	15.8228	1734
SNP_A-1510295	4	183023833	15.8228	1735
SNP_A-1515726	4	88335686	15.8228	1736
SNP_A-1510323	7	78215054	15.8228	1737
SNP_A-1507533	16	13531654	15.8228	1738
SNP_A-1515723	15	36965015	15.8228	1739
SNP_A-1512681	7	108477748	15.8228	1740
SNP_A-1508123	9	99293709	15.8228	1741
SNP_A-1507959	6	76921381	15.8228	1742
SNP_A-1513060	2	186804594	15.8228	1743
SNP_A-1512981	4	180246961	15.7173	1744
SNP_A-1514309	8	31026092	15.7173	1745
SNP_A-1514169	18	60194170	15.7173	1746
SNP_A-1517937	4	19838461	15.7173	1747
SNP_A-1514471	12	33105418	15.7173	1748
SNP_A-1515857	9	22026112	15.7173	1749
SNP_A-1518352	6	103228208	15.7173	1750
SNP_A-1513389	6	100800356	15.7173	1751
SNP_A-1517114	1	59712977	15.7173	1752
SNP_A-1511556	13	85901078	15.7173	1753
SNP_A-1516015	14	54599654	15.7173	1754
SNP_A-1514524	13	51308272	15.7173	1755
SNP_A-1509017	2	165897280	15.7173	1756
SNP_A-1508031	X	85728369	15.7173	1757
SNP_A-1507499	3	19545994	15.6118	1758
SNP_A-1512194	4	177263405	15.6118	1759
SNP_A-1510551	2	225202363	15.6118	1760
SNP_A-1508735	6	117567726	15.6118	1761
SNP_A-1516906	13	97791869	15.6118	1762
SNP_A-1509448	X	85361651	15.6118	1763
SNP_A-1517057	6	23904066	15.6118	1764
SNP_A-1507479	9	6109038	15.6118	1765
SNP_A-1514870	15	85324892	15.6118	1766
SNP_A-1519112	10	60366657	15.6118	1767
SNP_A-1511837	3	123159693	15.6118	1768
SNP_A-1515352	1	207086757	15.6118	1769
SNP_A-1510733	22	27802395	15.6118	1770
SNP_A-1606304	19	15912902	15.6118	1771
SNP_A-1606276	19	56275748	15.6118	1772
SNP_A-1510147	2	17194641	15.5063	1773
SNP_A-1510930	18	31950179	15.5063	1774
SNP_A-1511666	10	10502667	15.5063	1775
SNP_A-1510686	13	52713507	15.5063	1776
SNP_A-1606225	19	40771776	15.5063	1777
SNP_A-1517718	12	97204234	15.5063	1778
SNP_A-1513889	8	113975723	15.5063	1779
SNP_A-1514910	7	137373198	15.5063	1780
SNP_A-1510273		0	15.5063	1781
SNP_A-1513350	6	150386257	15.5063	1782
SNP_A-1514103	8	6297826	15.5063	1783
SNP_A-1517996	14	30428523	15.5063	1784
SNP_A-1515631	10	99941768	15.5063	1785
SNP_A-1509475	8	81097581	15.5063	1786
SNP_A-1511142	14	90283559	15.5063	1787
SNP_A-1508596	21	16696347	15.4008	1788
SNP_A-1519247	7	34074846	15.4008	1789
SNP_A-1511650	8	82997912	15.4008	1790
SNP_A-1508322	1	71033330	15.4008	1791
SNP_A-1517583	1	228858588	15.4008	1792
SNP_A-1509658	7	10425000	15.4008	1793
SNP_A-1508238	1	178625450	15.4008	1794
SNP_A-1517879	1	114923131	15.4008	1795
SNP_A-1519221	5	112046780	15.4008	1796
SNP_A-1519388	11	29566388	15.4008	1797
SNP_A-1515674	3	134086590	15.4008	1798
SNP_A-1516305	10	17439436	15.4008	1799
SNP_A-1516044	4	151734947	15.4008	1800
SNP_A-1512659	9	9496817	15.4008	1801
SNP_A-1513306	14	73492868	15.4008	1802
SNP_A-1518241	11	117355693	15.4008	1803
SNP_A-1519191	3	52876444	15.4008	1804
SNP_A-1516271		0	15.4008	1805
SNP_A-1509813	10	4465571	15.2954	1806
SNP_A-1513917	16	22764405	15.2954	1807
SNP_A-1507629	13	90160943	15.2954	1808
SNP_A-1515698	19	53255346	15.2954	1809
SNP_A-1509233	5	21677214	15.2954	1810
SNP_A-1516274	14	78567859	15.2954	1811
SNP_A-1510277	17	51681333	15.2954	1812
SNP_A-1514979	1	196014877	15.2954	1813
SNP_A-1518211	2	216633608	15.2954	1814
SNP_A-1518255	6	114354360	15.1899	1815
SNP_A-1516222	X	111078775	15.1899	1816
SNP_A-1511874	9	115983986	15.1899	1817
SNP_A-1519149	15	43411751	15.1899	1818
SNP_A-1516447	5	134127620	15.1899	1819
SNP_A-1510818	2	165334058	15.1899	1820
SNP_A-1511126	3	168889090	15.1899	1821
SNP_A-1510338	2	179145333	15.1899	1822
SNP_A-1516306	13	54875012	15.1899	1823
SNP_A-1511513	6	82125928	15.1899	1824
SNP_A-1508146	21	20953298	15.1899	1825
SNP_A-1509114	2	204994012	15.1899	1826
SNP_A-1509383	2	15746049	15.1899	1827
SNP_A-1513476	6	95904835	15.1899	1828
SNP_A-1507981	5	57545915	15.1899	1829
SNP_A-1516390	16	54881532	15.0844	1830
SNP_A-1507681	10	99222897	15.0844	1831
SNP_A-1516888	17	69742536	15.0844	1832
SNP_A-1510398	12	18917349	15.0844	1833
SNP_A-1513814	4	185887402	15.0844	1834
SNP_A-1512953	20	41570105	15.0844	1835
SNP_A-1516550	17	51045574	15.0844	1836
SNP_A-1508345	18	29671997	15.0844	1837
SNP_A-1516482	8	34338662	15.0844	1838
SNP_A-1507827	6	165353108	15.0844	1839
SNP_A-1509601	7	127329311	15.0844	1840
SNP_A-1519407	1	51668387	15.0844	1841
SNP_A-1509318	5	26912264	15.0844	1842
SNP_A-1507480	4	70916871	15.0844	1843
SNP_A-1517461	7	108361919	15.0844	1844
SNP_A-1513793	1	94630085	15.0844	1845
SNP_A-1516053	6	64191620	15.0844	1846
SNP_A-1519706	3	85740313	15.0844	1847
SNP_A-1508030	16	78871975	15.0844	1848
SNP_A-1518307	12	86363048	14.9789	1849
SNP_A-1514554	10	123882116	14.9789	1850
SNP_A-1519688	3	60375977	14.9789	1851
SNP_A-1515338	18	20374770	14.9789	1852
SNP_A-1511116	14	79911509	14.9789	1853
SNP_A-1517312	11	81892500	14.9789	1854
SNP_A-1510811	12	124358587	14.9789	1855
SNP_A-1509569	14	37152816	14.9789	1856
SNP_A-1509462	X	140310062	14.9789	1857
SNP_A-1519227	13	84029303	14.9789	1858
SNP_A-1512403	10	28847484	14.9789	1859
SNP_A-1519525	8	62921730	14.9789	1860
SNP_A-1519310	2	77369687	14.9789	1861
SNP_A-1508283	6	86627915	14.9789	1862
SNP_A-1510412	6	16176095	14.9789	1863
SNP_A-1512304	9	86939429	14.9789	1864
SNP_A-1517610	11	134115285	14.9789	1865
SNP_A-1510023	2	187268877	14.9789	1866
SNP_A-1514769	10	68226675	14.9789	1867
SNP_A-1519619	X	85226474	14.9789	1868
SNP_A-1510071	20	38912445	14.8734	1869
SNP_A-1510104	3	45770686	14.8734	1870
SNP_A-1515103	4	85251600	14.8734	1871
SNP_A-1516299	7	53989857	14.8734	1872
SNP_A-1512502	7	84668801	14.8734	1873
SNP_A-1513369	9	117800254	14.8734	1874
SNP_A-1508590	14	80166984	14.8734	1875
SNP_A-1512322	9	110471097	14.8734	1876
SNP_A-1507745	X	38617839	14.8734	1877
SNP_A-1509674	2	123569348	14.8734	1878
SNP_A-1510291	3	64789730	14.8734	1879
SNP_A-1513743	13	76352637	14.8734	1880
SNP_A-1516047	9	71162626	14.8734	1881
SNP_A-1511526	6	164478561	14.8734	1882
SNP_A-1511294	2	133953217	14.8734	1883
SNP_A-1516643	3	27665496	14.8734	1884
SNP_A-1516194	15	44129242	14.8734	1885
SNP_A-1517868	3	5837369	14.7679	1886
SNP_A-1519226	13	51323706	14.7679	1887
SNP_A-1518792	7	124007173	14.7679	1888
SNP_A-1512696	9	9589450	14.7679	1889
SNP_A-1519276	5	86878568	14.7679	1890
SNP_A-1518002	5	2284308	14.7679	1891
SNP_A-1510229	12	33674567	14.7679	1892
SNP_A-1509941	15	51102309	14.7679	1893
SNP_A-1519521	6	150800	14.7679	1894
SNP_A-1511516	8	77869819	14.7679	1895
SNP_A-1513044	18	11305010	14.7679	1896
SNP_A-1519172	3	56871502	14.7679	1897
SNP_A-1519596	2	22029232	14.7679	1898
SNP_A-1519006	2	102830010	14.7679	1899
SNP_A-1515915	11	122251462	14.7679	1900
SNP_A-1514314	18	28386838	14.6624	1901
SNP_A-1511460	8	17254875	14.6624	1902
SNP_A-1508685		0	14.6624	1903
SNP_A-1507892	10	118932795	14.6624	1904
SNP_A-1513982	5	40076811	14.6624	1905
SNP_A-1512960	8	70202013	14.6624	1906
SNP_A-1509184	7	8496180	14.6624	1907
SNP_A-1510438	5	39279067	14.6624	1908
SNP_A-1514101	6	75089956	14.6624	1909
SNP_A-1511076	5	139630895	14.6624	1910
SNP_A-1513449	2	141242857	14.6624	1911
SNP_A-1507751	3	88683633	14.6624	1912
SNP_A-1508789	4	106945877	14.6624	1913
SNP_A-1514502	13	69330166	14.557	1914
SNP_A-1509947	5	8692631	14.557	1915
SNP_A-1510956	1	56775639	14.557	1916
SNP_A-1516098	2	6908356	14.557	1917
SNP_A-1509814	16	5911056	14.557	1918
SNP_A-1511380	5	164156664	14.557	1919
SNP_A-1512836	2	145963935	14.557	1920
SNP_A-1509973	17	31934593	14.557	1921
SNP_A-1518687	1	6605831	14.557	1922
SNP_A-1515728	3	68533694	14.557	1923
SNP_A-1513458	3	170278361	14.557	1924
SNP_A-1516156	6	134113086	14.557	1925
SNP_A-1515509	2	78090410	14.557	1926
SNP_A-1516090	9	40743850	14.557	1927
SNP_A-1507818	12	19971799	14.557	1928
SNP_A-1517393	2	31300967	14.557	1929
SNP_A-1511980	4	157810146	14.557	1930
SNP_A-1515133	11	104366879	14.557	1931
SNP_A-1518654	14	96756423	14.557	1932
SNP_A-1517056	12	60710030	14.557	1933
SNP_A-1519153	8	32296833	14.557	1934
SNP_A-1508085	2	137836944	14.557	1935
SNP_A-1514402	12	55130160	14.557	1936
SNP_A-1509314	1	172607624	14.557	1937
SNP_A-1511838	2	102553912	14.4515	1938
SNP_A-1518986	14	76311915	14.4515	1939
SNP_A-1512059	13	64851290	14.4515	1940
SNP_A-1513468	13	54475987	14.4515	1941
SNP_A-1515392	7	19491940	14.4515	1942
SNP_A-1510948	2	64821570	14.4515	1943
SNP_A-1519070	8	4474025	14.4515	1944
SNP_A-1516025	4	173438429	14.4515	1945
SNP_A-1507958	12	57210556	14.4515	1946
SNP_A-1512192	6	117568255	14.4515	1947
SNP_A-1508291	9	12445236	14.4515	1948
SNP_A-1516900	2	67905612	14.4515	1949
SNP_A-1517363	12	12721181	14.4515	1950
SNP_A-1518688	15	97829989	14.4515	1951
SNP_A-1519463	3	9357743	14.4515	1952
SNP_A-1517245	2	172217596	14.346	1953
SNP_A-1519322	9	2988820	14.346	1954
SNP_A-1510369	12	16146769	14.346	1955
SNP_A-1518213	1	182535135	14.346	1956
SNP_A-1507375	12	102769811	14.346	1957
SNP_A-1518809	12	41920395	14.346	1958
SNP_A-1512996	3	45473650	14.346	1959
SNP_A-1507938	2	49344892	14.346	1960
SNP_A-1519019	4	99492254	14.346	1961
SNP_A-1514882	3	5517727	14.346	1962
SNP_A-1516163	13	54856835	14.346	1963
SNP_A-1513860	14	52113997	14.346	1964
SNP_A-1511199	14	70625729	14.346	1965
SNP_A-1515636	20	44437211	14.346	1966
SNP_A-1512095	9	68630800	14.346	1967
SNP_A-1512961	4	20831185	14.2405	1968
SNP_A-1514861	4	53790757	14.2405	1969
SNP_A-1510953	3	110720001	14.2405	1970
SNP_A-1507415	1	94022497	14.2405	1971
SNP_A-1513375	1	204719488	14.2405	1972
SNP_A-1511914	X	35184734	14.2405	1973
SNP_A-1516549	6	93007097	14.2405	1974
SNP_A-1518492	15	34573441	14.2405	1975
SNP_A-1517678	4	62363442	14.2405	1976
SNP_A-1513797	11	36058149	14.2405	1977
SNP_A-1516114	18	60588302	14.2405	1978
SNP_A-1513309	9	102424896	14.2405	1979
SNP_A-1509852	2	8583434	14.2405	1980
SNP_A-1513243	13	61670028	14.2405	1981
SNP_A-1511150	4	161601785	14.2405	1982
SNP_A-1511984	7	155880835	14.2405	1983
SNP_A-1518363	13	89822485	14.135	1984
SNP_A-1507672	16	65325881	14.135	1985
SNP_A-1516423	1	22736401	14.135	1986
SNP_A-1508611	1	111538048	14.135	1987
SNP_A-1510459	10	89711456	14.135	1988
SNP_A-1515778	10	272677	14.135	1989
SNP_A-1513091	3	68818296	14.135	1990
SNP_A-1514400	1	218804873	14.135	1991
SNP_A-1508967	11	80008774	14.135	1992
SNP_A-1519273	11	22886999	14.135	1993
SNP_A-1519656	8	73735051	14.135	1994
SNP_A-1513772	6	147795154	14.135	1995
SNP_A-1509268	3	193914061	14.135	1996
SNP_A-1519648	2	137737555	14.135	1997
SNP_A-1508895	19	5374643	14.135	1998
SNP_A-1517300	8	25844270	14.135	1999
[truncated: 8,205 more rows]
